# Supplementary material for: (2E)-2-(3-Eth­oxy-2-hy­droxy­benzyl­idene)hydrazinecarboxamide
Source: Acta Crystallogr Sect E Struct Rep Online. 2013 Mar 23;69(Pt 4):o586–7. doi: 10.1107/S1600536813007617 (PMC3629631; doi:10.1107/S1600536813007617)
Supplement: Supplementary file 1 [file e-69-0o586-sup1.cif]

##############################################################################
#                                                                            #
# This CIF contains the data in a paper accepted for publication in          #
# Acta Crystallographica Section E. It conforms to the requirements of       #
# Notes for Authors for Acta Crystallographica Section E, and has been       #
# peer reviewed under the auspices of the IUCr Commission on Journals.       #
#                                                                            #
# Full details of the Crystallographic Information File format               #
# are given in the paper "The Crystallographic Information File (CIF):       #
# a New Standard Archive File for Crystallography" by S. R. Hall, F. H.      #
# Allen and I. D. Brown [Acta Cryst. (1991), A47, 655-685].                  #
#                                                                            #
# The current version of the core CIF dictionary is obtainable from          #
# ftp://ftp.iucr.org/pub/cif_core.dic.                                       #
#                                                                            #
# Software is freely available for graphical display of the structure(s)     #
# in this CIF. For information consult the CIF software page                 #
# http://www.iucr.org/resources/cif/software.                                #
#                                                                            #
# This file may be used for bona fide research purposes within the           #
# scientific community so long as proper attribution is given to the journal # 
# article from which it was obtained.                                        #
#                                                                            #
##############################################################################
data_I
_audit_creation_method     SHELXL-97
_chemical_name_systematic
;
(2<i>E</i>)-2-(3-Ethoxy-2-hydroxybenzylidene)hydrazinecarboxamide
;
_chemical_name_common     ?
_chemical_formula_moiety     'C10 H13 N3 O3'
_chemical_formula_sum     'C10 H13 N3 O3'
_chemical_formula_iupac     'C10 H13 N3 O3'
_chemical_formula_weight     223.23
_chemical_melting_point     ?
_symmetry_cell_setting     triclinic
_symmetry_space_group_name_H-M     'P -1'
_symmetry_space_group_name_Hall     '-P 1'
loop_
    _symmetry_equiv_pos_as_xyz
    'x, y, z'
    '-x, -y, -z'
_cell_length_a     5.0676(4)
_cell_length_b     7.0426(7)
_cell_length_c     15.8394(15)
_cell_angle_alpha     97.509(4)
_cell_angle_beta     98.819(3)
_cell_angle_gamma     105.790(4)
_cell_volume     528.62(8)
_cell_formula_units_Z     2
_cell_measurement_reflns_used     1468
_cell_measurement_theta_min     3.1030
_cell_measurement_theta_max     27.8310
_cell_measurement_temperature     296(2)
_exptl_crystal_description     needle
_exptl_crystal_colour     colorless
_exptl_crystal_size_max     0.30
_exptl_crystal_size_mid     0.25
_exptl_crystal_size_min     0.20
_exptl_crystal_density_diffrn     1.403
_exptl_crystal_density_meas     ?
_exptl_crystal_density_method     'not measured'
_exptl_crystal_F_000     236.0
_exptl_absorpt_coefficient_mu     0.106
_exptl_absorpt_correction_type     multi-scan
_exptl_absorpt_process_details     '(SADABS; Bruker, 2004)'
_exptl_absorpt_correction_T_min     0.9692
_exptl_absorpt_correction_T_max     0.9793
_exptl_special_details     ?
_diffrn_ambient_temperature     296(2)
_diffrn_radiation_type     MoK\a
_diffrn_radiation_wavelength     0.71073
_diffrn_radiation_source     'fine-focus sealed tube'
_diffrn_radiation_monochromator     graphite
_diffrn_measurement_device_type     'Bruker Kappa APEXII CCD'
_diffrn_measurement_method     '\w and \f scan'
_diffrn_detector_area_resol_mean     8.33
_diffrn_reflns_number     2559
_diffrn_reflns_av_R_equivalents     0.0113
_diffrn_reflns_av_sigmaI/netI     0.0224
_diffrn_reflns_theta_min     2.65
_diffrn_reflns_theta_max     25.00
_diffrn_reflns_theta_full     25.00
_diffrn_measured_fraction_theta_max     0.969
_diffrn_measured_fraction_theta_full     0.969
_diffrn_reflns_limit_h_min     -4
_diffrn_reflns_limit_h_max     6
_diffrn_reflns_limit_k_min     -8
_diffrn_reflns_limit_k_max     7
_diffrn_reflns_limit_l_min     -18
_diffrn_reflns_limit_l_max     18
_diffrn_standards_number     0
_diffrn_standards_interval_count     ?
_diffrn_standards_interval_time     ?
_diffrn_standards_decay_%     ?
_refine_special_details
;
Refinement of <i>F</i>^2^ against ALL reflections. The weighted <i>R</i>-factor
<i>wR</i> and goodness of fit <i>S</i> are based on <i>F</i>^2^, conventional
<i>R</i>-factors <i>R</i> are based on <i>F</i>, with <i>F</i> set to zero for
negative <i>F</i>^2^. The threshold expression of <i>F</i>^2^ >
\s(<i>F</i>^2^) is used only for calculating <i>R</i>-factors(gt) <i>etc</i>.
and is not relevant to the choice of reflections for refinement.
<i>R</i>-factors based on <i>F</i>^2^ are statistically about twice as large
as those based on <i>F</i>, and <i>R</i>- factors based on ALL data will be
even larger.
;
_reflns_number_total     1794
_reflns_number_gt     1496
_reflns_threshold_expression     I>2sigma(I)
_refine_ls_structure_factor_coef     Fsqd
_refine_ls_matrix_type     full
_refine_ls_R_factor_all     0.0451
_refine_ls_R_factor_gt     0.0373
_refine_ls_wR_factor_gt     0.1011
_refine_ls_wR_factor_ref     0.1085
_refine_ls_goodness_of_fit_ref     1.053
_refine_ls_restrained_S_all     1.057
_refine_ls_number_reflns     1794
_refine_ls_number_parameters     163
_refine_ls_number_restraints     5
_refine_ls_hydrogen_treatment     mixed
_refine_ls_weighting_scheme     calc
_refine_ls_weighting_details
         'calc w=1/[\s^2^(Fo^2^)+(0.0603P)^2^+0.0879P] where P=(Fo^2^+2Fc^2^)/3'
_atom_sites_solution_hydrogens     geom
_atom_sites_solution_primary     direct
_atom_sites_solution_secondary     difmap
_refine_ls_shift/su_max     0.000
_refine_ls_shift/su_mean     0.000
_refine_diff_density_max     0.153
_refine_diff_density_min     -0.182
_refine_ls_extinction_method     'SHELXL97 (Sheldrick, 2008)'
_refine_ls_extinction_coef     0.043(11)
_refine_ls_extinction_expression
                                  'Fc^*^=kFc[1+0.001xFc^2^\l^3^/sin(2\q)]^-1/4^'
loop_
    _atom_type_symbol
    _atom_type_description
    _atom_type_scat_dispersion_real
    _atom_type_scat_dispersion_imag
    _atom_type_scat_source
    'C' 'C' 0.0033 0.0016
                         'International Tables Vol C Tables 4.2.6.8 and 6.1.1.4'
    'H' 'H' 0.0000 0.0000
                         'International Tables Vol C Tables 4.2.6.8 and 6.1.1.4'
    'N' 'N' 0.0061 0.0033
                         'International Tables Vol C Tables 4.2.6.8 and 6.1.1.4'
    'O' 'O' 0.0106 0.0060
                         'International Tables Vol C Tables 4.2.6.8 and 6.1.1.4'
_computing_data_collection     'APEX2 (Bruker, 2004)'
_computing_cell_refinement     'APEX2 and SAINT (Bruker, 2004)'
_computing_data_reduction     'SAINT and XPREP (Bruker, 2004)'
_computing_structure_solution     'SHELXS97 (Sheldrick, 2008)'
_computing_structure_refinement     'SHELXL97 (Sheldrick, 2008)'
_computing_molecular_graphics
          'ORTEP-3 for Windows (Farrugia, 2012) and DIAMOND (Brandenburg, 2010)'
_computing_publication_material
                        'SHELXL97 (Sheldrick, 2008) and publCIF (Westrip, 2010)'
loop_
    _atom_site_type_symbol
    _atom_site_label
    _atom_site_fract_x
    _atom_site_fract_y
    _atom_site_fract_z
    _atom_site_U_iso_or_equiv
    _atom_site_adp_type
    _atom_site_calc_flag
    _atom_site_refinement_flags
    _atom_site_occupancy
    _atom_site_symmetry_multiplicity
    _atom_site_disorder_assembly
    _atom_site_disorder_group
    O O1 0.0222(2) 0.77360(18) 0.14679(8) 0.0535(4) Uani d . 1 1 . .
    O O2 0.4871(2) 0.95529(17) 0.25818(8) 0.0507(4) Uani d D 1 1 . .
    N N3 1.1509(3) 1.3215(2) 0.44231(10) 0.0451(4) Uani d D 1 1 . .
    N N1 0.9230(2) 0.92842(19) 0.36957(8) 0.0378(3) Uani d . 1 1 . .
    N N2 1.1846(3) 1.0000(2) 0.42199(9) 0.0415(4) Uani d D 1 1 . .
    O O3 1.5573(2) 1.25778(16) 0.48904(8) 0.0484(3) Uani d . 1 1 . .
    C C1 0.4059(3) 0.7519(2) 0.24373(10) 0.0380(4) Uani d . 1 1 . .
    C C2 0.1566(3) 0.6509(2) 0.18340(10) 0.0409(4) Uani d . 1 1 . .
    C C3 0.0673(3) 0.4439(3) 0.16548(11) 0.0482(4) Uani d . 1 1 . .
    H H3 -0.0981 0.3773 0.1258 0.058 Uiso calc R 1 1 . .
    C C4 0.2212(4) 0.3340(3) 0.20585(12) 0.0518(5) Uani d . 1 1 . .
    H H4 0.1593 0.1945 0.1932 0.062 Uiso calc R 1 1 . .
    C C5 0.4660(3) 0.4317(3) 0.26476(11) 0.0460(4) Uani d . 1 1 . .
    H H5 0.5691 0.3576 0.2916 0.055 Uiso calc R 1 1 . .
    C C6 0.5613(3) 0.6415(2) 0.28465(9) 0.0374(4) Uani d . 1 1 . .
    C C7 0.8283(3) 0.7384(2) 0.34449(9) 0.0383(4) Uani d . 1 1 . .
    H H7 0.9336 0.6587 0.3652 0.046 Uiso calc R 1 1 . .
    C C8 1.3056(3) 1.1985(2) 0.45241(9) 0.0359(4) Uani d . 1 1 . .
    C C9 -0.2192(3) 0.6811(3) 0.07918(11) 0.0510(5) Uani d . 1 1 . .
    H H9A -0.3608 0.5872 0.1005 0.061 Uiso calc R 1 1 . .
    H H9B -0.1694 0.6088 0.0307 0.061 Uiso calc R 1 1 . .
    C C10 -0.3277(4) 0.8456(3) 0.05117(13) 0.0641(6) Uani d . 1 1 . .
    H H10A -0.3775 0.9153 0.0996 0.096 Uiso calc R 1 1 . .
    H H10B -0.4897 0.7890 0.0054 0.096 Uiso calc R 1 1 . .
    H H10C -0.1854 0.9378 0.0305 0.096 Uiso calc R 1 1 . .
    H H2 1.274(3) 0.917(2) 0.4371(11) 0.045(5) Uiso d D 1 1 . .
    H H2' 0.642(3) 0.984(3) 0.2920(12) 0.079(7) Uiso d D 1 1 . .
    H H3A 1.223(3) 1.4467(15) 0.4605(12) 0.061(6) Uiso d D 1 1 . .
    H H3B 0.975(2) 1.278(3) 0.4271(13) 0.068(6) Uiso d D 1 1 . .
loop_
    _atom_site_aniso_label
    _atom_site_aniso_U_11
    _atom_site_aniso_U_22
    _atom_site_aniso_U_33
    _atom_site_aniso_U_12
    _atom_site_aniso_U_13
    _atom_site_aniso_U_23
    O1 0.0390(6) 0.0514(8) 0.0589(7) 0.0127(5) -0.0154(5) 0.0016(6)
    O2 0.0410(7) 0.0387(7) 0.0609(8) 0.0109(5) -0.0143(5) -0.0013(5)
    N3 0.0284(7) 0.0373(8) 0.0621(9) 0.0075(6) -0.0051(6) 0.0045(7)
    N1 0.0270(7) 0.0419(8) 0.0375(7) 0.0069(5) -0.0039(5) 0.0016(6)
    N2 0.0284(7) 0.0392(8) 0.0493(8) 0.0102(6) -0.0094(5) 0.0010(6)
    O3 0.0246(6) 0.0407(7) 0.0695(8) 0.0063(5) -0.0086(5) 0.0021(5)
    C1 0.0323(8) 0.0383(9) 0.0383(8) 0.0081(7) 0.0016(6) 0.0009(6)
    C2 0.0315(8) 0.0461(10) 0.0405(8) 0.0107(7) -0.0008(6) 0.0029(7)
    C3 0.0345(9) 0.0492(10) 0.0474(9) 0.0026(7) -0.0057(7) -0.0013(7)
    C4 0.0468(10) 0.0385(9) 0.0569(10) 0.0015(8) -0.0026(8) 0.0018(8)
    C5 0.0434(9) 0.0411(9) 0.0471(9) 0.0086(7) -0.0022(7) 0.0075(7)
    C6 0.0316(8) 0.0418(9) 0.0341(8) 0.0075(7) 0.0018(6) 0.0032(6)
    C7 0.0341(8) 0.0392(9) 0.0381(8) 0.0108(7) -0.0012(6) 0.0050(7)
    C8 0.0270(7) 0.0386(8) 0.0382(8) 0.0075(6) 0.0006(6) 0.0053(6)
    C9 0.0367(9) 0.0647(12) 0.0425(9) 0.0128(8) -0.0072(7) -0.0004(8)
    C10 0.0483(11) 0.0769(14) 0.0604(12) 0.0167(10) -0.0099(9) 0.0168(10)
_geom_special_details
;
All e.s.d.'s (except the e.s.d. in the dihedral angle between two l.s. planes)
are estimated using the full covariance matrix. The cell e.s.d.'s are taken
into account individually in the estimation of e.s.d.'s in distances, angles
and torsion angles; correlations between e.s.d.'s in cell parameters are only
used when they are defined by crystal symmetry. An approximate (isotropic)
treatment of cell e.s.d.'s is used for estimating e.s.d.'s involving l.s.
planes.
;
loop_
    _geom_bond_atom_site_label_1
    _geom_bond_atom_site_label_2
    _geom_bond_site_symmetry_2
    _geom_bond_distance
    _geom_bond_publ_flag
    O1 C2 . 1.3697(19) ?
    O1 C9 . 1.4319(18) ?
    O2 C1 . 1.3558(19) ?
    O2 H2' . 0.837(10) ?
    N3 C8 . 1.326(2) ?
    N3 H3A . 0.849(9) ?
    N3 H3B . 0.846(9) ?
    N1 C7 . 1.278(2) ?
    N1 N2 . 1.3749(17) ?
    N2 C8 . 1.352(2) ?
    N2 H2 . 0.869(9) ?
    O3 C8 . 1.2481(17) ?
    C1 C6 . 1.397(2) ?
    C1 C2 . 1.407(2) ?
    C2 C3 . 1.380(2) ?
    C3 C4 . 1.386(2) ?
    C3 H3 . 0.9300 ?
    C4 C5 . 1.377(2) ?
    C4 H4 . 0.9300 ?
    C5 C6 . 1.400(2) ?
    C5 H5 . 0.9300 ?
    C6 C7 . 1.459(2) ?
    C7 H7 . 0.9300 ?
    C9 C10 . 1.499(3) ?
    C9 H9A . 0.9700 ?
    C9 H9B . 0.9700 ?
    C10 H10A . 0.9600 ?
    C10 H10B . 0.9600 ?
    C10 H10C . 0.9600 ?
loop_
    _geom_angle_atom_site_label_1
    _geom_angle_atom_site_label_2
    _geom_angle_atom_site_label_3
    _geom_angle_site_symmetry_1
    _geom_angle_site_symmetry_3
    _geom_angle
    _geom_angle_publ_flag
    C2 O1 C9 . . 117.61(13) ?
    C1 O2 H2' . . 102.2(16) ?
    C8 N3 H3A . . 120.2(13) ?
    C8 N3 H3B . . 121.7(13) ?
    H3A N3 H3B . . 117.1(17) ?
    C7 N1 N2 . . 116.34(13) ?
    C8 N2 N1 . . 121.45(13) ?
    C8 N2 H2 . . 118.6(12) ?
    N1 N2 H2 . . 120.0(12) ?
    O2 C1 C6 . . 122.85(14) ?
    O2 C1 C2 . . 117.48(14) ?
    C6 C1 C2 . . 119.66(15) ?
    O1 C2 C3 . . 125.56(14) ?
    O1 C2 C1 . . 114.78(14) ?
    C3 C2 C1 . . 119.66(14) ?
    C2 C3 C4 . . 120.82(15) ?
    C2 C3 H3 . . 119.6 ?
    C4 C3 H3 . . 119.6 ?
    C5 C4 C3 . . 119.85(16) ?
    C5 C4 H4 . . 120.1 ?
    C3 C4 H4 . . 120.1 ?
    C4 C5 C6 . . 120.70(15) ?
    C4 C5 H5 . . 119.7 ?
    C6 C5 H5 . . 119.7 ?
    C1 C6 C5 . . 119.31(14) ?
    C1 C6 C7 . . 121.94(14) ?
    C5 C6 C7 . . 118.68(14) ?
    N1 C7 C6 . . 122.59(14) ?
    N1 C7 H7 . . 118.7 ?
    C6 C7 H7 . . 118.7 ?
    O3 C8 N3 . . 122.89(15) ?
    O3 C8 N2 . . 118.66(13) ?
    N3 C8 N2 . . 118.45(13) ?
    O1 C9 C10 . . 107.13(15) ?
    O1 C9 H9A . . 110.3 ?
    C10 C9 H9A . . 110.3 ?
    O1 C9 H9B . . 110.3 ?
    C10 C9 H9B . . 110.3 ?
    H9A C9 H9B . . 108.5 ?
    C9 C10 H10A . . 109.5 ?
    C9 C10 H10B . . 109.5 ?
    H10A C10 H10B . . 109.5 ?
    C9 C10 H10C . . 109.5 ?
    H10A C10 H10C . . 109.5 ?
    H10B C10 H10C . . 109.5 ?
loop_
    _geom_torsion_atom_site_label_1
    _geom_torsion_atom_site_label_2
    _geom_torsion_atom_site_label_3
    _geom_torsion_atom_site_label_4
    _geom_torsion_site_symmetry_1
    _geom_torsion_site_symmetry_2
    _geom_torsion_site_symmetry_3
    _geom_torsion_site_symmetry_4
    _geom_torsion
    _geom_torsion_publ_flag
    C7 N1 N2 C8 . . . . -179.98(14) ?
    C9 O1 C2 C3 . . . . -5.3(2) ?
    C9 O1 C2 C1 . . . . 174.53(14) ?
    O2 C1 C2 O1 . . . . -0.8(2) ?
    C6 C1 C2 O1 . . . . -179.55(13) ?
    O2 C1 C2 C3 . . . . 179.03(14) ?
    C6 C1 C2 C3 . . . . 0.3(2) ?
    O1 C2 C3 C4 . . . . 179.43(16) ?
    C1 C2 C3 C4 . . . . -0.4(3) ?
    C2 C3 C4 C5 . . . . 0.1(3) ?
    C3 C4 C5 C6 . . . . 0.2(3) ?
    O2 C1 C6 C5 . . . . -178.64(14) ?
    C2 C1 C6 C5 . . . . 0.1(2) ?
    O2 C1 C6 C7 . . . . -1.8(2) ?
    C2 C1 C6 C7 . . . . 176.94(13) ?
    C4 C5 C6 C1 . . . . -0.3(3) ?
    C4 C5 C6 C7 . . . . -177.26(14) ?
    N2 N1 C7 C6 . . . . -176.32(13) ?
    C1 C6 C7 N1 . . . . 6.9(2) ?
    C5 C6 C7 N1 . . . . -176.21(15) ?
    N1 N2 C8 O3 . . . . -169.81(13) ?
    N1 N2 C8 N3 . . . . 10.5(2) ?
    C2 O1 C9 C10 . . . . 179.40(14) ?
loop_
    _geom_hbond_atom_site_label_D
    _geom_hbond_atom_site_label_H
    _geom_hbond_atom_site_label_A
    _geom_hbond_site_symmetry_A
    _geom_hbond_distance_DH
    _geom_hbond_distance_HA
    _geom_hbond_distance_DA
    _geom_hbond_angle_DHA
    N3 H3A O3 2_886 0.849(9) 2.060(10) 2.9034(19) 172.6(17)
    O2 H2' N1 . 0.837(10) 1.893(13) 2.6736(15) 155(2)
    N2 H2 O3 2_876 0.869(9) 2.062(11) 2.8965(17) 160.7(16)
    C9 H9A Cg 1_455 0.970 2.75 3.5896(19) 145
_iucr_refine_instructions_details
;
TITL 3ES in P-1
CELL 0.71073   5.0676   7.0426  15.8394  97.509  98.819 105.790
ZERR    2.00   0.0004   0.0007   0.0015   0.004   0.003   0.004
LATT 1
SFAC C  H  N  O
UNIT 20 20 6 6
OMIT 0 0 1
OMIT  -3.00  50.00
L.S. 4
EXTI  0.04303
ACTA
BOND $H
FMAP 2
PLAN 7
CONF
EQIV $1 -x+3, -y+2, -z+1
EQIV $2 -x+3, -y+3, -z+1
EQIV $3 x-1, y, z
HTAB N2 O3_$1
HTAB O2 N1
HTAB N3 O3_$2
HTAB N3 O3_$3
HTAB
SIZE 0.20 0.25 0.30
DFIX 0.85 0.01 N3 H3A
DFIX 0.85 0.01 N3 H3B
DANG 1.36 0.02 H3A H3B
DFIX 0.84 0.01 O2 H2'
DFIX 0.88 0.01 N2 H2
WGHT  0.060300  0.087900
FVAR  0.595500
TEMP 23.000
MOLE 1
O1     4   0.022223  0.773600  0.146785 11.000000  0.038950  0.051440 =
           0.058890  0.001560 -0.015360  0.012700
O2     4   0.487108  0.955288  0.258178 11.000000  0.040970  0.038670 =
           0.060880 -0.001300 -0.014300  0.010890
N3     3   1.150889  1.321471  0.442314 11.000000  0.028450  0.037320 =
           0.062100  0.004500 -0.005120  0.007480
N1     3   0.923012  0.928424  0.369566 11.000000  0.027000  0.041860 =
           0.037500  0.001600 -0.003880  0.006940
N2     3   1.184614  1.000049  0.421990 11.000000  0.028390  0.039180 =
           0.049280  0.000960 -0.009390  0.010230
O3     4   1.557286  1.257784  0.489041 11.000000  0.024640  0.040740 =
           0.069460  0.002050 -0.008620  0.006270
C1     1   0.405934  0.751890  0.243731 11.000000  0.032310  0.038250 =
           0.038320  0.000910  0.001640  0.008120
C2     1   0.156558  0.650926  0.183398 11.000000  0.031540  0.046080 =
           0.040470  0.002900 -0.000800  0.010650
C3     1   0.067331  0.443879  0.165479 11.000000  0.034540  0.049170 =
           0.047380 -0.001280 -0.005680  0.002630
AFIX 43
H3     2  -0.098104  0.377281  0.125824 11.000000 -1.200000
AFIX 0
C4     1   0.221217  0.333966  0.205852 11.000000  0.046770  0.038520 =
           0.056940  0.001770 -0.002570  0.001530
AFIX 43
H4     2   0.159265  0.194501  0.193182 11.000000 -1.200000
AFIX 0
C5     1   0.466024  0.431735  0.264759 11.000000  0.043420  0.041060 =
           0.047100  0.007470 -0.002200  0.008590
AFIX 43
H5     2   0.569108  0.357584  0.291612 11.000000 -1.200000
AFIX 0
C6     1   0.561348  0.641519  0.284647 11.000000  0.031580  0.041770 =
           0.034140  0.003210  0.001810  0.007460
C7     1   0.828261  0.738398  0.344487 11.000000  0.034110  0.039240 =
           0.038140  0.005040 -0.001210  0.010760
AFIX 43
H7     2   0.933554  0.658679  0.365185 11.000000 -1.200000
AFIX 0
C8     1   1.305601  1.198498  0.452405 11.000000  0.027010  0.038560 =
           0.038170  0.005270  0.000620  0.007510
C9     1  -0.219228  0.681096  0.079178 11.000000  0.036670  0.064670 =
           0.042500 -0.000360 -0.007160  0.012790
AFIX 23
H9A    2  -0.360833  0.587156  0.100492 11.000000 -1.200000
H9B    2  -0.169420  0.608783  0.030656 11.000000 -1.200000
AFIX 0
C10    1  -0.327696  0.845571  0.051171 11.000000  0.048310  0.076870 =
           0.060400  0.016820 -0.009910  0.016720
AFIX 137
H10A   2  -0.377473  0.915274  0.099612 11.000000 -1.500000
H10B   2  -0.489671  0.788975  0.005433 11.000000 -1.500000
H10C   2  -0.185414  0.937806  0.030531 11.000000 -1.500000
AFIX 0
H2     2   1.274470  0.916944  0.437064 11.000000  0.044670
H2'    2   0.641929  0.984064  0.292026 11.000000  0.078790
H3A    2   1.222588  1.446748  0.460471 11.000000  0.060890
H3B    2   0.974655  1.278043  0.427133 11.000000  0.068440
Q1     1   0.487800  0.554300  0.293200 11.000000  0.050000      0.15
Q2     1   1.458500  1.264700  0.519900 11.000000  0.050000      0.15
Q3     1   0.454100  0.687200  0.291100 11.000000  0.050000      0.15
Q4     1   1.652900  1.395400  0.513100 11.000000  0.050000      0.14
Q5     1   1.254500  1.280800  0.417100 11.000000  0.050000      0.14
Q6     1   0.206200  0.186100  0.175400 11.000000  0.050000      0.13
Q7     1   0.844600  0.405500  0.358000 11.000000  0.050000      0.13
HKLF 4
END
;
data_global
_journal_date_recd_electronic     2013-03-05
_journal_date_accepted     2013-03-19
_journal_name_full     'Acta Crystallographica, Section E'
_journal_year     2013
_journal_volume     69
_journal_issue      4
_journal_page_first     o586
_journal_page_last     o587
_journal_paper_category     QO
_journal_paper_doi     10.1107/S1600536813007617
_journal_coeditor_code     FJ2621
_publ_contact_author_name     'M. Sithambaresan'
_publ_contact_author_address
;
Department of Chemistry
Faculty of Science
Eastern University
Chenkalady
Sri Lanka
;
_publ_contact_author_email     'eesans@yahoo.com'
_publ_contact_author_fax     '94-65-2240758'
_publ_contact_author_phone     '94-65-2240755'
_publ_section_title
;
(2<i>E</i>)-2-(3-Ethoxy-2-hydroxybenzylidene)hydrazinecarboxamide
;
loop_
    _publ_author_name
    _publ_author_address
    'A. Ambili Aravindakshan'
;
      Department of Applied Chemistry
      Cochin University of Science and Technology
      Kochi 682 022
      India
;
    'M. Sithambaresan'
;
      Department of Chemistry
      Faculty of Science
      Eastern University, Sri Lanka
      Chenkalady
      Sri Lanka
;
    'M. R. Prathapachandra Kurup'
;
      Department of Applied Chemistry
      Cochin University of Science and Technology
      Kochi 682 022
      India
;
