# Supplementary material for: (2E)-2-(3-Eth­oxy-2-hy­droxy­benzyl­idene)hydrazinecarboxamide
Source: Acta Crystallogr Sect E Struct Rep Online. 2013 Mar 23;69(Pt 4):o586–7. doi: 10.1107/S1600536813007617 (PMC3629631; doi:10.1107/S1600536813007617)
Supplement: Supplementary file 2 [file e-69-0o586-Isup2.hkl]

# 
# h,k,l, Fc-squared, Fo-squared, sigma(Fo-squared) and status flag 
# 
data_I
_shelx_title ' 3ES in P-1' 
_shelx_refln_list_code          4 
_shelx_F_calc_maximum       55.88 
_exptl_crystal_F_000       230.00 
_reflns_d_resolution_high  0.8409 
 
loop_ 
 _symmetry_equiv_pos_as_xyz 
 'x, y, z' 
 '-x, -y, -z' 
 
_cell_length_a     5.0676 
_cell_length_b     7.0426 
_cell_length_c    15.8394 
_cell_angle_alpha  97.509 
_cell_angle_beta   98.819 
_cell_angle_gamma 105.790 
 
_shelx_F_squared_multiplier     1.000 
 
loop_ 
 _refln_index_h 
 _refln_index_k 
 _refln_index_l 
 _refln_F_squared_calc 
 _refln_F_squared_meas 
 _refln_F_squared_sigma 
 _refln_observed_status 
   1   0   0        5.94        7.18      0.27 o 
   2   0   0      187.11      200.31      2.10 o 
   3   0   0      366.41      399.31      7.95 o 
   4   0   0        4.33        4.62      0.71 o 
   5   0   0        5.85        6.40      0.90 o 
  -5   1   0       35.18       33.91      1.69 o 
  -4   1   0       19.65       17.43      0.87 o 
  -3   1   0       87.04       93.91      1.21 o 
  -2   1   0      238.73      246.43      2.21 o 
  -1   1   0     1253.03     1218.17      8.98 o 
   0   1   0        0.04       -0.17      0.11 o 
   1   1   0     1509.25     1428.06     43.12 o 
   2   1   0      142.45      155.60      3.37 o 
   3   1   0      182.19      192.66      4.36 o 
   4   1   0        0.92        0.20      0.51 o 
   5   1   0        0.19        0.25      0.54 o 
  -5   2   0      131.31      126.50      3.59 o 
  -4   2   0      140.13      136.40      1.77 o 
  -3   2   0       44.99       46.46      0.78 o 
  -2   2   0        3.26        2.74      0.33 o 
  -1   2   0       57.72       45.51      0.54 o 
   0   2   0      839.00      845.24      9.72 o 
   1   2   0       26.62       28.03      0.53 o 
   2   2   0       48.25       42.64      0.60 o 
   3   2   0       11.41       11.59      0.87 o 
   4   2   0       32.59       30.38      1.55 o 
   5   2   0        0.87        0.87      0.59 o 
  -5   3   0      227.22      238.46      4.95 o 
  -4   3   0        0.05        0.03      0.31 o 
  -3   3   0       36.35       35.72      1.13 o 
  -2   3   0      210.50      223.26      2.37 o 
  -1   3   0       52.92       52.94      0.79 o 
   0   3   0      876.84      977.80     11.34 o 
   1   3   0        4.97        4.64      0.32 o 
   2   3   0        0.82        1.04      0.18 o 
   3   3   0      896.62      916.26     17.43 o 
   4   3   0        1.00        1.35      0.65 o 
  -5   4   0       18.85       20.28      1.13 o 
  -4   4   0        0.00        0.00      0.28 o 
  -3   4   0        9.75       10.14      1.11 o 
  -2   4   0      458.01      461.93      5.73 o 
  -1   4   0        1.72        1.08      0.24 o 
   0   4   0      157.52      150.37      3.22 o 
   1   4   0       22.77       17.63      0.85 o 
   2   4   0       10.39        9.34      0.58 o 
   3   4   0        0.08        1.21      0.59 o 
   4   4   0        9.56       10.24      1.10 o 
  -5   5   0       16.53       14.05      0.99 o 
  -4   5   0       59.80       53.34      1.66 o 
  -3   5   0        3.85        3.52      0.40 o 
  -2   5   0      221.00      209.83      3.04 o 
  -1   5   0       59.81       65.46      1.32 o 
   0   5   0        9.01        9.56      0.76 o 
   1   5   0        0.45       -0.17      0.37 o 
   2   5   0       39.53       37.13      1.38 o 
   3   5   0        8.69       11.17      1.13 o 
  -5   6   0        2.79        2.85      0.59 o 
  -4   6   0        0.48        0.25      0.34 o 
  -3   6   0       19.43       15.56      0.74 o 
  -2   6   0      303.89      316.64      4.42 o 
  -1   6   0        1.99        0.70      0.65 o 
   0   6   0        1.21        0.82      0.54 o 
   1   6   0       15.68       15.85      1.04 o 
  -4   7   0        1.03        1.27      0.48 o 
  -3   7   0        0.20       -0.16      0.42 o 
  -2   7   0       11.95       10.94      1.16 o 
  -1   7   0       13.06       13.89      0.76 o 
   0   7   0        5.43        3.55      0.79 o 
  -3   8   0        1.04        0.68      0.51 o 
  -2   8   0        0.80        0.57      0.40 o 
  -1   8   0        6.15       10.34      0.75 o 
   1  -8   1       18.55       21.69      1.27 o 
   2  -8   1        1.18        0.56      0.54 o 
   3  -8   1       22.17       28.15      1.41 o 
   0  -7   1        7.14        4.65      0.71 o 
   1  -7   1        1.80        2.40      0.51 o 
   2  -7   1        0.13       -0.62      0.42 o 
   3  -7   1        0.04       -0.28      0.37 o 
   4  -7   1        1.01        2.48      0.54 o 
   0  -6   1       43.83       37.86      1.61 o 
   1  -6   1       77.20       74.16      1.57 o 
   2  -6   1      190.04      200.32      3.11 o 
   3  -6   1       30.56       28.41      1.18 o 
   4  -6   1       10.62       10.18      0.87 o 
   5  -6   1        4.32        5.02      0.71 o 
  -3  -5   1        2.39        1.86      0.68 o 
  -1  -5   1       25.30       26.54      1.18 o 
   0  -5   1       29.46       37.78      1.44 o 
   1  -5   1        0.26        0.16      0.25 o 
   2  -5   1        4.20        3.69      0.43 o 
   3  -5   1       11.70       11.73      0.76 o 
   4  -5   1       72.86       69.91      2.03 o 
   5  -5   1        5.11        4.71      0.71 o 
  -4  -4   1        0.36       -0.17      0.51 o 
  -3  -4   1      272.30      278.86      6.22 o 
  -2  -4   1        7.63        7.25      0.59 o 
  -1  -4   1      137.64      139.31      2.97 o 
   0  -4   1      787.87      839.86     14.14 o 
   1  -4   1      143.40      147.20      2.18 o 
   2  -4   1       19.35       16.77      0.62 o 
   3  -4   1        0.09       -0.11      0.25 o 
   4  -4   1        2.14        3.13      0.51 o 
   5  -4   1        2.78        2.68      0.56 o 
  -4  -3   1        9.80        8.97      1.04 o 
  -3  -3   1       17.43       20.39      1.30 o 
  -2  -3   1        0.03        0.14      0.17 o 
  -1  -3   1        6.56        5.34      0.33 o 
   0  -3   1       46.69       46.41      0.91 o 
   1  -3   1        0.02       -0.18      0.12 o 
   2  -3   1       53.91       66.46      0.94 o 
   3  -3   1       55.42       63.79      1.67 o 
   4  -3   1      148.07      141.14      3.14 o 
   5  -3   1       20.79       20.79      1.16 o 
  -5  -2   1       14.51       14.52      1.30 o 
  -4  -2   1       28.01       25.67      1.44 o 
  -3  -2   1       17.92       17.38      1.04 o 
  -2  -2   1        1.54        1.14      0.15 o 
  -1  -2   1      315.13      351.58      4.83 o 
   0  -2   1      303.82      281.08      3.43 o 
   1  -2   1      235.96      245.66      2.61 o 
   2  -2   1      104.18       99.68      1.19 o 
   3  -2   1        0.41        0.11      0.19 o 
   4  -2   1       31.87       34.62      0.75 o 
   5  -2   1       26.41       28.18      1.61 o 
  -5  -1   1       70.07       67.70      2.54 o 
  -4  -1   1        0.48       -0.28      0.48 o 
  -3  -1   1        1.04        1.16      0.39 o 
  -2  -1   1        0.19        0.39      0.25 o 
  -1  -1   1      368.37      365.61      6.78 o 
   0  -1   1     3122.79     2507.37     40.97 o 
   1  -1   1      154.72      147.61      1.22 o 
   2  -1   1      250.95      264.64      2.38 o 
   3  -1   1       58.37       61.14      0.92 o 
   4  -1   1        1.74        2.62      0.28 o 
   5  -1   1        0.72        0.23      0.56 o 
  -5   0   1        2.89        3.61      0.79 o 
  -4   0   1        1.11        0.42      0.42 o 
  -3   0   1      212.15      221.84      4.78 o 
  -2   0   1       15.52       14.99      0.27 o 
  -1   0   1      658.64      715.82     14.78 o 
   1   0   1       43.49       36.13      0.62 o 
   2   0   1       46.56       57.82      1.05 o 
   3   0   1      116.57      126.18      1.80 o 
   4   0   1       44.60       43.96      1.78 o 
   5   0   1        0.77        0.51      0.56 o 
  -5   1   1       64.96       59.97      2.26 o 
  -4   1   1      136.11      128.43      1.93 o 
  -3   1   1        1.41        1.22      0.13 o 
  -2   1   1      154.05      167.72      1.38 o 
  -1   1   1      607.71      596.30      4.82 o 
   0   1   1      272.38      247.33      2.92 o 
   1   1   1        5.78       10.30      0.24 o 
   2   1   1     1322.10     1456.01     17.46 o 
   3   1   1       51.14       50.32      1.69 o 
   4   1   1       38.04       33.52      1.55 o 
   5   1   1        0.33        0.28      0.54 o 
  -5   2   1      109.71      110.91      3.28 o 
  -4   2   1       64.17       62.26      1.21 o 
  -3   2   1       14.51       14.62      0.31 o 
  -2   2   1      341.67      338.06      2.89 o 
  -1   2   1      139.51      136.59      1.48 o 
   0   2   1      402.49      399.90      7.89 o 
   1   2   1      158.56      162.49      2.08 o 
   2   2   1       74.90       72.32      1.18 o 
   3   2   1        0.13        0.25      0.37 o 
   4   2   1       44.56       45.99      1.97 o 
   5   2   1        1.05        0.48      0.62 o 
  -5   3   1      223.20      227.05      4.66 o 
  -4   3   1       20.76       22.48      0.99 o 
  -3   3   1      158.63      160.57      2.30 o 
  -2   3   1        5.38        6.19      0.35 o 
  -1   3   1        9.21        7.52      0.29 o 
   0   3   1      367.61      418.47      5.13 o 
   1   3   1      271.62      264.96      3.38 o 
   2   3   1      159.87      155.35      3.43 o 
   3   3   1       74.16       79.80      1.38 o 
   4   3   1        4.71        3.98      0.82 o 
  -5   4   1        1.66        2.14      0.51 o 
  -4   4   1        6.87        7.11      0.62 o 
  -3   4   1        0.18       -0.12      0.19 o 
  -2   4   1        0.19        0.18      0.21 o 
  -1   4   1        0.38       -0.20      0.17 o 
   0   4   1        6.68       10.91      0.73 o 
   1   4   1        0.00        0.03      0.28 o 
   2   4   1      453.15      461.99      8.09 o 
   3   4   1        0.04        0.85      0.56 o 
   4   4   1        0.99        1.97      0.68 o 
  -5   5   1        6.17        6.12      0.73 o 
  -4   5   1       14.54       11.96      0.82 o 
  -3   5   1       29.51       29.64      0.87 o 
  -2   5   1       95.82       93.86      1.68 o 
  -1   5   1       40.05       37.59      0.96 o 
   0   5   1       39.92       42.07      1.55 o 
   1   5   1        1.87        2.17      0.54 o 
   2   5   1       18.22       19.26      1.02 o 
   3   5   1       17.64       17.06      1.24 o 
  -5   6   1       46.52       40.60      1.55 o 
  -4   6   1        0.31       -0.24      0.26 o 
  -3   6   1       60.29       60.35      1.76 o 
  -2   6   1      370.47      376.46      5.08 o 
  -1   6   1       19.64       18.48      1.52 o 
   0   6   1       93.66       88.99      2.60 o 
   1   6   1       23.58       22.73      1.24 o 
   2   6   1        0.03       -0.11      0.42 o 
  -4   7   1        4.40        3.64      0.59 o 
  -3   7   1       12.19       11.02      0.71 o 
  -2   7   1        4.27        4.80      0.62 o 
  -1   7   1       21.56       20.84      0.90 o 
   0   7   1       13.43        9.08      1.04 o 
   1   7   1        1.33        3.36      0.70 o 
  -3   8   1        5.33        6.86      0.67 o 
  -2   8   1        3.04        3.32      0.52 o 
  -1   8   1        0.59        0.73      0.39 o 
   0  -8   2        1.70        3.07      0.70 o 
   1  -8   2        1.96        1.41      0.59 o 
   2  -8   2        6.26        6.29      0.85 o 
   3  -8   2        5.30        4.96      0.76 o 
   0  -7   2        2.19        2.28      0.59 o 
   1  -7   2       16.17       15.29      1.04 o 
   2  -7   2       45.24       46.41      1.72 o 
   3  -7   2        6.46        6.94      0.76 o 
   4  -7   2        1.29        1.21      0.48 o 
   0  -6   2        4.37        3.64      0.62 o 
   1  -6   2       31.09       29.51      1.38 o 
   2  -6   2       10.47        9.53      0.90 o 
   3  -6   2        0.33        0.23      0.37 o 
   4  -6   2        1.22        2.43      0.54 o 
   5  -6   2        0.06        0.23      0.42 o 
  -3  -5   2        0.92        2.11      0.65 o 
   1  -5   2       46.42       41.57      1.38 o 
   2  -5   2      191.55      187.81      3.79 o 
   3  -5   2       13.39       15.63      0.90 o 
   4  -5   2       20.13       18.56      1.07 o 
   5  -5   2        1.85        2.00      0.56 o 
  -4  -4   2       31.88       31.99      1.75 o 
  -2  -4   2       10.97       12.72      0.68 o 
   0  -4   2       97.09       90.60      2.26 o 
   1  -4   2       21.70       17.32      0.76 o 
   2  -4   2      188.64      189.20      3.68 o 
   3  -4   2        9.71        9.03      0.68 o 
   4  -4   2       16.07       15.43      0.90 o 
   5  -4   2        3.27        4.12      0.71 o 
  -4  -3   2       10.49       12.58      1.18 o 
  -3  -3   2       23.73       25.64      1.30 o 
  -2  -3   2        0.32        0.24      0.32 o 
  -1  -3   2      613.49      665.97     11.02 o 
   0  -3   2       43.55       39.01      1.13 o 
   1  -3   2      907.53      979.63      9.23 o 
   2  -3   2      629.12      720.52     11.94 o 
   3  -3   2        8.84        6.83      0.56 o 
   4  -3   2       38.94       40.37      1.47 o 
   5  -3   2        2.62        2.53      0.49 o 
  -5  -2   2        4.43        4.06      0.82 o 
  -4  -2   2        0.12        0.31      0.51 o 
  -3  -2   2       22.96       23.13      1.18 o 
  -2  -2   2       11.63       11.12      0.32 o 
  -1  -2   2      258.57      242.08      4.15 o 
   0  -2   2      217.43      235.87      4.15 o 
   1  -2   2     1717.27     1833.83     15.22 o 
   2  -2   2      988.62     1123.01      9.34 o 
   3  -2   2        7.96        7.50      0.56 o 
   4  -2   2      212.60      209.19      2.52 o 
   5  -2   2      116.53      119.38      3.44 o 
  -5  -1   2       50.66       50.76      2.17 o 
  -4  -1   2       29.43       25.93      1.35 o 
  -3  -1   2        6.83        7.16      0.76 o 
  -2  -1   2       56.79       60.20      1.61 o 
  -1  -1   2      587.24      577.08     10.49 o 
   0  -1   2        9.88        9.55      0.49 o 
   1  -1   2      624.67      573.20      4.91 o 
   2  -1   2       29.39       29.17      0.54 o 
   3  -1   2      136.70      153.08      1.84 o 
   4  -1   2        1.70        2.02      0.27 o 
   5  -1   2       57.98       54.97      2.20 o 
  -5   0   2       11.64        9.25      1.04 o 
  -4   0   2        0.40        0.85      0.48 o 
  -3   0   2      499.44      555.89     10.73 o 
  -2   0   2      125.56      130.18      1.42 o 
  -1   0   2       87.98       87.95      1.26 o 
   0   0   2      278.80      169.64      2.80 o 
   1   0   2      317.10      296.35      3.55 o 
   2   0   2     1449.83     1656.26     15.93 o 
   3   0   2       70.59       81.28      2.26 o 
   4   0   2       57.00       54.45      0.73 o 
   5   0   2       30.28       29.22      1.66 o 
  -5   1   2        6.68        6.06      0.87 o 
  -4   1   2       97.51       96.65      2.89 o 
  -3   1   2       41.62       38.46      0.54 o 
  -2   1   2        8.90        8.31      0.34 o 
  -1   1   2       78.04       74.46      0.77 o 
   0   1   2     1570.94     1643.70     19.02 o 
   1   1   2        9.26       10.83      0.39 o 
   2   1   2       83.48       83.56      1.29 o 
   3   1   2       58.84       58.82      1.00 o 
   4   1   2       57.88       49.95      1.98 o 
   5   1   2       43.27       40.82      1.95 o 
  -6   2   2       11.23       12.63      1.30 o 
  -5   2   2      168.68      165.60      4.29 o 
  -4   2   2       53.50       54.65      0.92 o 
  -3   2   2      350.53      359.53      3.12 o 
  -2   2   2     1039.29     1070.94      8.66 o 
  -1   2   2      215.93      220.67      2.25 o 
   0   2   2      388.70      396.61      8.96 o 
   1   2   2      156.40      164.42      2.13 o 
   2   2   2       18.64       17.24      0.62 o 
   3   2   2       32.18       30.26      0.69 o 
   4   2   2       61.79       60.02      2.29 o 
  -5   3   2       16.40       19.38      1.07 o 
  -4   3   2       31.38       33.51      0.86 o 
  -3   3   2      125.56      142.96      1.66 o 
  -2   3   2      517.78      519.85      5.04 o 
  -1   3   2        0.54        1.10      0.31 o 
   0   3   2      628.97      719.22     14.40 o 
   1   3   2       17.14       22.94      1.34 o 
   2   3   2       16.05       17.45      0.87 o 
   3   3   2       29.96       31.96      0.82 o 
   4   3   2        5.14        4.85      0.85 o 
  -5   4   2        6.46        6.82      0.71 o 
  -4   4   2        7.02        6.78      0.47 o 
  -3   4   2       40.32       38.78      0.91 o 
  -2   4   2        3.07        2.84      0.37 o 
  -1   4   2       13.98       11.34      0.79 o 
   0   4   2        0.43       -0.37      0.28 o 
   1   4   2        0.29        0.45      0.31 o 
   2   4   2       38.21       37.92      1.33 o 
   3   4   2      104.93      106.30      3.13 o 
  -5   5   2       13.82       14.86      0.93 o 
  -4   5   2       14.39       13.79      0.64 o 
  -3   5   2       41.82       39.23      0.98 o 
  -2   5   2       44.28       44.29      1.04 o 
  -1   5   2       85.71       77.22      2.23 o 
   0   5   2       55.42       48.29      1.67 o 
   2   5   2        0.91        0.39      0.39 o 
   3   5   2       19.31       21.10      1.44 o 
  -5   6   2        2.18        2.65      0.54 o 
  -4   6   2        0.12        0.21      0.29 o 
  -3   6   2        2.77        1.09      0.55 o 
  -2   6   2       38.78       37.87      1.23 o 
  -1   6   2        0.17       -0.60      0.55 o 
   0   6   2       23.58       17.60      1.18 o 
   1   6   2       41.12       41.08      1.66 o 
   2   6   2       12.42       15.23      1.04 o 
  -4   7   2        4.34        5.15      1.02 o 
  -3   7   2       36.33       36.38      2.58 o 
  -2   7   2       20.62       19.54      0.85 o 
  -1   7   2        0.31       -0.22      0.52 o 
   0   7   2       17.50       14.05      1.18 o 
   1   7   2        0.22        0.34      0.54 o 
  -2   8   2        0.49        0.23      0.37 o 
  -1   8   2        4.34        6.89      0.69 o 
   0  -8   3        0.14        0.20      0.56 o 
   1  -8   3        6.00        6.46      0.87 o 
   2  -8   3       11.80       14.50      1.16 o 
   3  -8   3        2.76        2.17      0.59 o 
   0  -7   3        3.62        3.75      0.65 o 
   1  -7   3        6.13        6.63      0.79 o 
   2  -7   3       51.12       53.89      1.86 o 
   3  -7   3        6.14        4.68      0.68 o 
   4  -7   3       14.33       11.11      0.93 o 
   0  -6   3       13.25       12.92      0.93 o 
   1  -6   3      250.58      261.12      5.21 o 
   2  -6   3      133.71      132.12      3.08 o 
   3  -6   3        0.00        0.23      0.34 o 
   4  -6   3      101.57       93.13      2.60 o 
   5  -6   3        0.04        0.14      0.39 o 
  -3  -5   3       12.47       11.20      1.13 o 
   0  -5   3        1.14        1.61      0.42 o 
   1  -5   3      274.65      279.41      5.30 o 
   2  -5   3       10.43        8.63      0.76 o 
   3  -5   3        1.58        1.04      0.39 o 
   4  -5   3        2.56        2.26      0.51 o 
   5  -5   3        3.63        4.68      0.73 o 
  -4  -4   3        4.97        5.61      0.90 o 
  -3  -4   3      257.68      245.16      5.52 o 
  -2  -4   3        9.99        8.97      0.47 o 
   0  -4   3        3.47        1.92      0.37 o 
   1  -4   3       27.96       28.21      1.02 o 
   2  -4   3       17.99       22.31      0.93 o 
   3  -4   3        9.44       12.97      0.79 o 
   4  -4   3       13.39       13.57      0.90 o 
   5  -4   3        3.88        2.99      0.65 o 
  -3  -3   3       83.86       83.79      2.46 o 
  -2  -3   3       44.74       44.54      1.14 o 
  -1  -3   3       47.85       48.38      1.27 o 
   0  -3   3       85.93       84.66      1.35 o 
   1  -3   3        0.10       -0.11      0.13 o 
   2  -3   3      126.21      134.09      2.77 o 
   3  -3   3       43.58       48.09      1.47 o 
   4  -3   3      251.60      249.43      3.72 o 
   5  -3   3        0.34       -0.06      0.33 o 
  -5  -2   3        4.75        5.30      0.90 o 
  -4  -2   3        4.01        2.74      0.73 o 
  -3  -2   3       21.14       19.38      1.02 o 
  -2  -2   3       11.65       11.03      0.61 o 
  -1  -2   3       66.05       65.03      1.04 o 
   0  -2   3      450.38      444.74      7.38 o 
   1  -2   3      636.72      612.74      5.98 o 
   2  -2   3      279.82      269.21      3.56 o 
   3  -2   3       23.79       25.32      0.58 o 
   4  -2   3      604.40      600.50      7.91 o 
   5  -2   3        9.78       10.03      0.69 o 
  -5  -1   3       21.14       20.03      1.41 o 
  -4  -1   3       27.28       25.30      1.33 o 
  -3  -1   3      474.41      481.62      9.44 o 
  -2  -1   3      114.08      109.43      1.50 o 
  -1  -1   3        0.07        1.03      0.54 o 
   0  -1   3      682.52      672.10      7.64 o 
   1  -1   3       14.53       18.05      0.29 o 
   2  -1   3       15.96       13.10      0.63 o 
   3  -1   3      223.24      227.16      3.29 o 
   4  -1   3       83.05       81.32      1.50 o 
   5  -1   3        0.06       -0.14      0.51 o 
  -5   0   3       34.24       35.77      1.78 o 
  -4   0   3        1.16        1.02      0.51 o 
  -3   0   3       55.95       57.45      1.14 o 
  -2   0   3       26.73       24.33      0.40 o 
  -1   0   3      685.13      665.54      6.65 o 
   0   0   3      821.00      862.13      9.85 o 
   1   0   3       33.61       28.76      0.57 o 
   2   0   3      153.69      148.07      2.19 o 
   3   0   3        8.07       11.39      0.79 o 
   4   0   3       11.13       11.82      0.58 o 
   5   0   3        5.20        4.43      0.85 o 
  -5   1   3        0.02       -0.28      0.51 o 
  -4   1   3       54.44       51.41      1.67 o 
  -3   1   3       41.06       41.39      0.56 o 
  -2   1   3        6.35        6.70      0.17 o 
  -1   1   3     2899.02     3074.39     46.14 o 
   0   1   3      309.01      296.49      3.56 o 
   1   1   3       86.42       79.44      1.18 o 
   2   1   3       65.31       76.57      1.25 o 
   3   1   3        1.88        1.94      0.22 o 
   4   1   3      132.08      109.90      3.22 o 
   5   1   3        5.23        4.71      0.90 o 
  -5   2   3        0.17        1.33      0.62 o 
  -4   2   3       26.01       24.78      0.68 o 
  -3   2   3        2.09        1.65      0.15 o 
  -2   2   3      359.86      362.87      3.39 o 
  -1   2   3      529.91      493.30      5.89 o 
   0   2   3      529.82      563.34      6.78 o 
   1   2   3       14.84       15.67      0.83 o 
   2   2   3       31.36       35.58      0.99 o 
   3   2   3       38.00       36.39      0.83 o 
   4   2   3        5.58        5.67      0.85 o 
  -5   3   3       50.73       51.95      1.64 o 
  -4   3   3        2.63        2.32      0.30 o 
  -3   3   3      123.02      135.98      1.57 o 
  -2   3   3       92.59       95.65      1.44 o 
  -1   3   3       13.17       14.41      0.73 o 
   0   3   3       66.46       71.25      1.78 o 
   1   3   3        1.63        2.16      0.24 o 
   2   3   3       22.07       23.27      0.93 o 
   3   3   3       37.02       38.16      0.94 o 
   4   3   3        0.87        0.96      0.59 o 
  -5   4   3        0.02        0.45      0.34 o 
  -4   4   3        7.10        6.70      0.47 o 
  -3   4   3        2.04        2.21      0.49 o 
  -2   4   3      142.16      143.48      2.12 o 
  -1   4   3      518.45      530.34      9.39 o 
   0   4   3      145.46      150.53      3.28 o 
   1   4   3       22.87       19.89      0.96 o 
   2   4   3      506.62      534.09      9.31 o 
   3   4   3        2.23        1.64      0.62 o 
  -5   5   3        7.96        7.78      0.73 o 
  -4   5   3       26.04       27.42      0.86 o 
  -3   5   3       32.92       32.97      0.90 o 
  -2   5   3        3.65        4.41      0.41 o 
   0   5   3       21.09       22.85      1.18 o 
   1   5   3       30.03       27.93      1.30 o 
   2   5   3        0.39        0.17      0.39 o 
   3   5   3        1.61        3.07      0.79 o 
  -5   6   3        7.53        9.35      0.94 o 
  -4   6   3        9.00        7.30      0.58 o 
  -3   6   3      231.51      237.64      6.49 o 
  -2   6   3       62.10       58.06      2.37 o 
  -1   6   3       36.22       32.39      1.55 o 
   0   6   3       43.02       33.57      1.55 o 
   1   6   3        1.66        0.68      0.51 o 
   2   6   3        0.67        2.06      0.56 o 
  -4   7   3        1.15        0.98      0.90 o 
  -3   7   3        0.26        0.12      0.34 o 
  -2   7   3        0.34        0.42      0.35 o 
  -1   7   3        7.04        6.54      0.61 o 
   0   7   3        0.05       -0.23      0.51 o 
   1   7   3        5.63        7.19      0.96 o 
  -2   8   3        7.14        8.28      0.71 o 
   0  -8   4        0.48        1.18      0.59 o 
   1  -8   4        7.75        9.62      1.02 o 
   2  -8   4        0.53        0.20      0.54 o 
   3  -8   4        3.69        3.07      0.71 o 
   0  -7   4       12.24       11.34      0.99 o 
   1  -7   4        6.34        7.08      0.85 o 
   2  -7   4       19.77       20.79      1.21 o 
   3  -7   4        2.61        3.05      0.62 o 
   4  -7   4        9.04        6.99      0.87 o 
  -2  -6   4        7.82        7.98      0.93 o 
   0  -6   4        2.35        3.02      0.59 o 
   1  -6   4      570.41      608.71     10.77 o 
   3  -6   4        0.17        0.42      0.42 o 
   4  -6   4       35.95       36.62      1.52 o 
  -3  -5   4       23.88       23.36      1.38 o 
  -2  -5   4        0.12        1.24      0.48 o 
   0  -5   4       21.16       19.80      0.96 o 
   1  -5   4      163.63      167.28      3.53 o 
   2  -5   4        9.46        9.08      0.73 o 
   3  -5   4       28.83       21.33      1.07 o 
   4  -5   4       59.98       50.65      1.78 o 
   5  -5   4       10.52       11.59      0.99 o 
  -4  -4   4        5.54        6.60      0.96 o 
  -3  -4   4       84.63       86.18      2.57 o 
  -2  -4   4        0.00        0.03      0.20 o 
   0  -4   4       16.26       14.02      0.73 o 
   1  -4   4      417.25      423.26      7.42 o 
   2  -4   4       71.28       76.60      1.92 o 
   3  -4   4        0.04        0.06      0.28 o 
   4  -4   4       16.92       15.34      0.96 o 
   5  -4   4       87.51       87.95      2.68 o 
  -4  -3   4      340.81      338.25      7.39 o 
  -3  -3   4       29.67       28.66      1.30 o 
  -2  -3   4        2.62        2.29      0.48 o 
  -1  -3   4      670.14      715.67     11.89 o 
   0  -3   4       23.97       22.72      0.61 o 
   1  -3   4      125.66      140.75      2.80 o 
   2  -3   4       36.12       32.87      1.10 o 
   3  -3   4       57.93       56.03      1.18 o 
   4  -3   4      628.86      635.63      8.32 o 
   5  -3   4        5.19        5.67      0.65 o 
  -5  -2   4        5.96        5.50      0.90 o 
  -4  -2   4       10.51        9.11      0.96 o 
  -3  -2   4       16.79       17.01      0.93 o 
  -2  -2   4       15.95       15.95      0.44 o 
  -1  -2   4      798.31      775.57     14.04 o 
   0  -2   4        8.75        4.17      0.34 o 
   1  -2   4        2.54        3.74      0.30 o 
   2  -2   4        7.93        9.74      0.41 o 
   3  -2   4      113.53      105.60      1.83 o 
   4  -2   4      157.77      163.14      2.73 o 
   5  -2   4        7.05        7.57      0.66 o 
  -5  -1   4        3.20        2.88      0.76 o 
  -4  -1   4       24.00       25.27      1.33 o 
  -3  -1   4      224.27      225.63      4.87 o 
  -2  -1   4      282.82      272.92      5.42 o 
  -1  -1   4       25.02       30.77      0.69 o 
   0  -1   4     2366.60     2481.38     28.51 o 
   1  -1   4      100.43      104.49      1.20 o 
   2  -1   4      142.06      157.96      2.89 o 
   3  -1   4       38.18       34.98      0.92 o 
   4  -1   4      104.43       98.86      2.85 o 
   5  -1   4       14.00       11.56      1.13 o 
  -5   0   4        4.35        4.17      0.76 o 
  -4   0   4       40.05       38.26      1.58 o 
  -3   0   4       74.23       70.01      0.93 o 
  -2   0   4       66.24       72.17      0.88 o 
   0   0   4      280.25      288.77      3.37 o 
   1   0   4       20.24       31.78      0.89 o 
   2   0   4      740.16      862.06     10.62 o 
   3   0   4      124.73      143.19      3.48 o 
   4   0   4        0.54       -0.16      0.24 o 
   5   0   4       19.27       17.57      1.30 o 
  -5   1   4        3.08        3.33      0.73 o 
  -4   1   4       28.58       28.90      0.56 o 
  -3   1   4       68.56       64.24      0.76 o 
  -2   1   4       13.79       14.62      0.28 o 
  -1   1   4      287.62      289.01      3.57 o 
   0   1   4     1060.35     1040.12      9.67 o 
   1   1   4       60.45       59.09      0.99 o 
   2   1   4      373.77      390.69      5.03 o 
   3   1   4        1.38        1.83      0.25 o 
   4   1   4        5.77        5.72      0.85 o 
   5   1   4        4.95        2.82      0.79 o 
  -4   2   4       45.40       48.79      1.00 o 
  -3   2   4       33.41       38.12      0.52 o 
  -2   2   4        1.98        1.62      0.25 o 
  -1   2   4       57.57       59.56      1.47 o 
   0   2   4      149.87      171.21      2.31 o 
   1   2   4       63.85       58.45      1.02 o 
   2   2   4       12.25       15.23      0.68 o 
   3   2   4       66.68       65.65      1.26 o 
   4   2   4        3.17        2.03      0.68 o 
  -4   3   4       20.03       19.64      0.62 o 
  -3   3   4       50.75       47.86      0.72 o 
  -2   3   4       64.41       63.16      1.33 o 
  -1   3   4      143.94      145.07      3.05 o 
   0   3   4       10.38        9.98      0.65 o 
   1   3   4       55.35       54.22      1.52 o 
   2   3   4      902.02      910.27     15.11 o 
   3   3   4        0.04       -0.04      0.24 o 
   4   3   4        2.88        3.05      0.76 o 
  -5   4   4        0.47        0.30      0.37 o 
  -4   4   4        1.38        0.97      0.26 o 
  -3   4   4       97.10       94.22      1.57 o 
  -2   4   4        4.16        3.87      0.32 o 
  -1   4   4      196.35      209.12      4.33 o 
   0   4   4       42.93       39.62      1.41 o 
   1   4   4       39.18       33.41      1.30 o 
   2   4   4       34.64       33.20      1.30 o 
   3   4   4       20.93       22.37      1.38 o 
  -5   5   4       25.66       25.78      0.88 o 
  -4   5   4        0.47        0.75      0.31 o 
  -3   5   4      108.80      103.13      1.77 o 
  -2   5   4       38.61       41.11      1.24 o 
  -1   5   4       51.63       51.84      1.83 o 
   0   5   4        0.20       -0.08      0.39 o 
   1   5   4       37.89       36.79      1.52 o 
   2   5   4        1.63        1.97      0.51 o 
  -5   6   4        2.94        1.61      0.68 o 
  -4   6   4       25.70       22.68      1.02 o 
  -3   6   4       26.66       26.72      0.94 o 
  -2   6   4        6.44        6.15      0.54 o 
  -1   6   4        8.56        8.63      0.99 o 
   0   6   4        4.11        5.02      0.82 o 
   1   6   4       42.97       42.57      1.75 o 
   2   6   4        0.01        0.14      0.42 o 
  -4   7   4        2.30        2.21      1.02 o 
  -3   7   4       17.99       19.73      0.84 o 
  -2   7   4        4.68        6.17      0.57 o 
  -1   7   4       30.79       27.43      1.00 o 
   0   7   4       17.66       18.47      1.30 o 
   0  -8   5       11.46       13.73      1.13 o 
   1  -8   5        0.10       -0.63      0.42 o 
   2  -8   5       14.48       16.36      1.18 o 
  -1  -7   5        2.58        1.69      0.59 o 
   0  -7   5        2.54        2.99      0.62 o 
   1  -7   5        0.07       -0.68      0.45 o 
   2  -7   5        7.49        8.18      0.87 o 
   3  -7   5        0.70        0.51      0.45 o 
   4  -7   5        8.84        9.67      1.02 o 
  -2  -6   5        3.01        3.61      0.65 o 
   0  -6   5       25.37       22.34      1.18 o 
   1  -6   5       38.95       41.98      1.69 o 
   2  -6   5       41.64       39.89      1.52 o 
   3  -6   5       11.11       11.51      0.90 o 
   4  -6   5        0.00        0.28      0.45 o 
  -3  -5   5       34.46       37.12      1.66 o 
  -2  -5   5       25.26       24.32      1.18 o 
   0  -5   5        3.16        2.59      0.51 o 
   1  -5   5       19.51       16.92      1.04 o 
   2  -5   5        3.51        3.05      0.51 o 
   3  -5   5      132.49      116.38      2.85 o 
   4  -5   5        1.72        1.64      0.51 o 
   5  -5   5       27.43       31.48      1.58 o 
  -4  -4   5       61.37       63.63      2.34 o 
  -3  -4   5        0.25        0.79      0.48 o 
  -2  -4   5       17.70       16.44      0.90 o 
   0  -4   5       16.12       17.29      0.82 o 
   1  -4   5       36.11       35.13      1.19 o 
   2  -4   5       25.42       21.41      0.96 o 
   3  -4   5       12.44       14.19      0.87 o 
   4  -4   5       12.25       10.55      0.87 o 
   5  -4   5       38.44       44.40      1.83 o 
  -4  -3   5       49.25       49.74      2.03 o 
  -3  -3   5        0.90        0.83      0.18 o 
  -2  -3   5       50.12       46.93      0.94 o 
  -1  -3   5       86.71       81.59      1.34 o 
   0  -3   5       95.93       85.17      1.89 o 
   1  -3   5        4.73        5.36      0.73 o 
   2  -3   5      130.23      138.67      2.94 o 
   3  -3   5      103.04      101.96      1.78 o 
   4  -3   5        0.98        1.61      0.56 o 
   5  -3   5        4.75        4.48      0.56 o 
  -5  -2   5        9.04        8.71      1.07 o 
  -4  -2   5        6.36        4.74      0.79 o 
  -3  -2   5        5.94        5.44      0.62 o 
  -2  -2   5       13.25       16.39      0.79 o 
  -1  -2   5       39.34       35.87      0.96 o 
   0  -2   5       25.96       31.31      0.76 o 
   1  -2   5      465.87      499.93      4.98 o 
   2  -2   5       21.34       20.87      0.58 o 
   3  -2   5       67.20       64.24      1.32 o 
   4  -2   5        0.08        0.92      0.38 o 
   5  -2   5        2.63        3.43      0.52 o 
  -5  -1   5        0.12       -0.45      0.48 o 
  -4  -1   5        1.87        1.80      0.56 o 
  -3  -1   5       15.74       14.17      0.38 o 
  -2  -1   5       84.49       82.63      2.01 o 
  -1  -1   5      790.63      726.46      7.27 o 
   0  -1   5      920.69      904.28     10.27 o 
   1  -1   5      192.16      193.41      2.08 o 
   2  -1   5       22.77       24.19      0.65 o 
   3  -1   5       21.07       19.67      0.72 o 
   4  -1   5        0.56        0.66      0.49 o 
   5  -1   5        1.46        0.48      0.59 o 
  -5   0   5        7.74        7.45      0.96 o 
  -4   0   5       75.68       79.72      2.43 o 
  -3   0   5        0.23        0.20      0.13 o 
  -2   0   5       82.80       91.33      1.39 o 
  -1   0   5     2785.85     3011.87     29.11 o 
   0   0   5        0.71        0.23      0.11 o 
   1   0   5      320.03      361.69      4.39 o 
   2   0   5      313.54      339.38      4.52 o 
   3   0   5        3.14        3.72      0.56 o 
   4   0   5        1.62        2.47      0.32 o 
   5   0   5       11.07       11.42      1.13 o 
  -5   1   5       43.29       45.96      1.97 o 
  -4   1   5        4.21        4.13      0.36 o 
  -3   1   5       52.38       55.91      0.92 o 
  -2   1   5       60.38       59.84      0.73 o 
  -1   1   5      366.18      351.67      4.29 o 
   0   1   5      135.78      124.08      1.68 o 
   1   1   5      805.36      902.95     14.47 o 
   2   1   5       50.64       53.85      1.35 o 
   3   1   5       32.07       34.20      0.83 o 
   4   1   5        4.66        3.44      0.73 o 
  -4   2   5       18.33       19.49      0.57 o 
  -3   2   5       28.53       29.56      0.48 o 
  -2   2   5        1.02        1.09      0.12 o 
  -1   2   5       71.80       68.45      1.19 o 
   0   2   5      252.16      252.59      3.29 o 
   1   2   5       62.26       65.56      1.64 o 
   2   2   5        0.39        0.73      0.28 o 
   3   2   5      141.67      134.43      3.31 o 
   4   2   5        3.78        2.09      0.68 o 
  -5   3   5        6.40        7.28      0.76 o 
  -4   3   5       56.34       58.66      0.88 o 
  -3   3   5        6.00        7.43      0.36 o 
  -2   3   5      107.29      100.41      1.92 o 
  -1   3   5      348.12      380.18      6.87 o 
   0   3   5      245.12      230.58      4.48 o 
   1   3   5       59.27       58.26      1.64 o 
   2   3   5      212.29      216.74      4.27 o 
   3   3   5       10.19       10.52      0.57 o 
   4   3   5        5.96        6.66      1.02 o 
  -5   4   5        2.42        1.98      0.33 o 
  -4   4   5        9.87       10.45      0.50 o 
  -3   4   5        4.76        4.77      0.56 o 
  -2   4   5        0.16        0.16      0.17 o 
  -1   4   5       18.09       24.00      1.16 o 
   0   4   5        1.64        1.80      0.45 o 
   1   4   5      272.36      277.16      5.41 o 
   2   4   5       11.03       13.96      0.90 o 
   3   4   5        2.03        1.44      0.59 o 
  -5   5   5       11.01       12.10      1.10 o 
  -4   5   5       15.43       16.31      1.10 o 
  -3   5   5        7.98        6.86      0.47 o 
  -2   5   5       42.80       42.54      1.03 o 
  -1   5   5        0.12       -0.11      0.42 o 
   0   5   5        0.50        0.03      0.45 o 
   1   5   5       17.39       16.64      1.10 o 
   2   5   5        4.61        5.53      0.73 o 
  -4   6   5        7.07        7.25      0.57 o 
  -3   6   5      192.16      200.20      3.08 o 
  -2   6   5       12.78       13.75      1.78 o 
  -1   6   5       64.92       67.17      2.31 o 
   0   6   5       13.69       14.16      1.13 o 
   1   6   5       14.86       12.78      1.07 o 
  -4   7   5        0.13       -0.93      0.62 o 
  -3   7   5        2.58        3.06      0.61 o 
  -2   7   5       19.38       19.75      1.02 o 
  -1   7   5        0.04       -0.48      0.54 o 
   0   7   5        0.03        0.45      0.56 o 
   1  -8   6        2.40        0.90      0.59 o 
   2  -8   6        8.02        8.21      0.99 o 
  -1  -7   6        0.81        1.47      0.62 o 
   0  -7   6        4.91        4.62      0.76 o 
   1  -7   6       26.87       28.60      1.44 o 
   2  -7   6        0.86        1.52      0.54 o 
   3  -7   6        0.22        0.70      0.48 o 
   4  -7   6        3.12        3.27      0.68 o 
  -2  -6   6       49.62       49.66      1.83 o 
  -1  -6   6       13.57       14.19      1.07 o 
   0  -6   6        9.46        8.21      0.90 o 
   1  -6   6       52.98       51.19      1.81 o 
   2  -6   6        0.03       -0.45      0.37 o 
   3  -6   6        1.12        0.68      0.45 o 
   4  -6   6        1.73        2.62      0.65 o 
  -3  -5   6       17.43       20.39      1.27 o 
  -2  -5   6        4.27        5.75      0.65 o 
  -1  -5   6        0.53        0.48      0.42 o 
   0  -5   6       24.69       25.28      1.16 o 
   1  -5   6      234.12      238.79      4.73 o 
   2  -5   6        0.14       -0.42      0.28 o 
   3  -5   6       16.68       14.38      1.02 o 
   4  -5   6        0.05        0.34      0.45 o 
   5  -5   6        7.94        9.00      1.04 o 
  -4  -4   6       24.32       27.84      1.58 o 
  -3  -4   6       11.75       12.38      1.02 o 
  -2  -4   6        4.64        5.02      0.56 o 
  -1  -4   6      109.06      110.22      2.46 o 
   0  -4   6        5.59        4.03      0.51 o 
   1  -4   6      180.59      180.54      4.31 o 
   2  -4   6        3.81        4.40      0.54 o 
   3  -4   6       32.36       30.30      1.30 o 
   4  -4   6       23.03       25.36      1.30 o 
   5  -4   6        0.06        0.03      0.54 o 
  -4  -3   6       21.56       20.90      1.41 o 
  -3  -3   6        0.88        0.82      0.42 o 
  -2  -3   6      182.35      191.69      3.86 o 
  -1  -3   6       36.31       32.17      0.93 o 
   0  -3   6      192.29      193.22      3.68 o 
   1  -3   6      653.41      713.73      8.74 o 
   2  -3   6       24.96       33.18      1.18 o 
   3  -3   6       34.93       35.45      0.96 o 
   4  -3   6        4.65        4.48      0.50 o 
   5  -3   6        2.22        1.62      0.44 o 
  -5  -2   6        4.79        5.30      0.90 o 
  -4  -2   6       13.53       13.11      1.04 o 
  -3  -2   6        2.11        2.19      0.28 o 
  -2  -2   6       37.00       37.25      1.21 o 
  -1  -2   6       32.50       31.77      0.66 o 
   0  -2   6      577.86      603.30     19.23 o 
   1  -2   6      343.72      384.02      4.83 o 
   2  -2   6       15.28       15.69      0.53 o 
   3  -2   6       65.48       64.47      1.36 o 
   4  -2   6      286.42      285.63      4.27 o 
   5  -2   6       13.58       15.14      1.35 o 
  -5  -1   6        8.82        8.21      0.99 o 
  -4  -1   6        1.72        1.16      0.54 o 
  -3  -1   6        9.45        9.59      0.58 o 
  -2  -1   6       23.59       26.55      0.93 o 
  -1  -1   6       23.83       21.21      0.62 o 
   0  -1   6     1103.78     1062.37     12.07 o 
   1  -1   6        8.44        9.40      0.28 o 
   2  -1   6       59.31       69.59      1.28 o 
   3  -1   6       92.05       96.58      1.79 o 
   4  -1   6       99.28       93.50      1.94 o 
   5  -1   6       11.72       13.68      1.21 o 
  -5   0   6        2.37        2.17      0.68 o 
  -4   0   6      115.75      117.56      1.82 o 
  -3   0   6       31.21       33.94      0.59 o 
  -2   0   6        7.26        8.26      0.51 o 
  -1   0   6      184.41      201.92      3.34 o 
   0   0   6       97.20       88.32      1.23 o 
   1   0   6     1214.51     1333.03     15.23 o 
   2   0   6      226.79      256.83      3.58 o 
   3   0   6       63.58       59.30      1.95 o 
   4   0   6       42.00       37.30      1.51 o 
   5   0   6        4.49        3.95      0.85 o 
  -4   1   6       25.31       25.58      1.10 o 
  -3   1   6        2.11        1.84      0.15 o 
  -2   1   6       51.80       55.63      1.01 o 
  -1   1   6      435.20      421.71     13.74 o 
   0   1   6        2.07        1.43      0.18 o 
   1   1   6      159.41      162.90      3.20 o 
   2   1   6       31.76       29.06      0.99 o 
   3   1   6       22.09       21.63      0.71 o 
   4   1   6       29.20       28.72      1.58 o 
  -5   2   6       35.18       39.49      1.35 o 
  -4   2   6       33.99       32.40      0.73 o 
  -3   2   6      179.36      176.36      2.29 o 
  -2   2   6       64.56       56.53      1.55 o 
  -1   2   6       79.47       70.79      1.78 o 
   0   2   6      143.14      138.19      1.98 o 
   1   2   6       20.13       24.20      0.96 o 
   2   2   6       98.33       90.40      2.15 o 
   3   2   6      225.15      217.26      3.23 o 
   4   2   6        1.17        0.85      0.62 o 
  -5   3   6        7.80        9.11      0.82 o 
  -4   3   6        4.76        5.47      0.71 o 
  -3   3   6       68.51       64.05      1.07 o 
  -2   3   6        7.65        6.00      0.44 o 
  -1   3   6      224.16      236.51      4.67 o 
   0   3   6       90.22       91.45      2.26 o 
   1   3   6        3.24        3.84      0.54 o 
   2   3   6       34.41       40.82      1.41 o 
   3   3   6       16.88       15.75      1.23 o 
  -5   4   6        1.12        0.76      0.56 o 
  -4   4   6        3.17        2.30      0.29 o 
  -3   4   6        1.28        1.20      0.49 o 
  -2   4   6        0.21       -0.01      0.17 o 
  -1   4   6       34.99       33.10      1.33 o 
   0   4   6        0.35        0.03      0.34 o 
   1   4   6      208.61      214.79      4.50 o 
   2   4   6      108.71      108.54      2.71 o 
   3   4   6        0.08        0.06      0.54 o 
  -5   5   6        3.79        2.88      0.73 o 
  -4   5   6        1.72        1.33      0.30 o 
  -3   5   6       22.61       25.04      0.75 o 
  -2   5   6       87.97       88.10      1.67 o 
  -1   5   6       28.59       28.35      1.38 o 
   0   5   6        0.54        0.25      0.45 o 
   1   5   6       12.42       11.87      0.99 o 
   2   5   6       16.91       19.52      1.13 o 
  -4   6   6       12.75       14.33      1.27 o 
  -3   6   6       22.36       21.56      0.83 o 
  -2   6   6        0.86        0.39      0.58 o 
  -1   6   6        3.25        3.92      0.79 o 
   0   6   6       42.29       43.79      1.89 o 
   1   6   6        5.55        8.07      0.96 o 
  -3   7   6       11.45       12.74      0.72 o 
  -2   7   6        0.05       -0.40      0.31 o 
  -1   7   6       10.16        5.95      0.93 o 
   0   7   6        1.18        1.18      0.65 o 
   1  -8   7       14.44       18.67      1.33 o 
   2  -8   7        2.49        3.64      0.73 o 
  -1  -7   7        0.38       -0.11      0.51 o 
   0  -7   7        4.23        3.30      0.68 o 
   1  -7   7       57.58       55.79      2.00 o 
   2  -7   7        1.98        1.33      0.51 o 
   3  -7   7       14.87       15.23      1.13 o 
  -2  -6   7        4.55        5.92      0.73 o 
  -1  -6   7        4.04        3.21      0.68 o 
   0  -6   7       37.08       37.44      1.58 o 
   1  -6   7       67.30       64.91      2.06 o 
   2  -6   7        0.00        0.08      0.39 o 
   3  -6   7       77.23       74.51      2.31 o 
   4  -6   7        4.44        2.59      0.65 o 
  -3  -5   7        0.13        1.27      0.54 o 
  -2  -5   7       18.58       19.32      1.02 o 
   0  -5   7      298.79      314.16      5.98 o 
   1  -5   7        0.29        0.70      0.45 o 
   2  -5   7        4.35        4.26      0.62 o 
   3  -5   7        3.92        2.68      0.59 o 
   4  -5   7        1.91        2.03      0.59 o 
  -4  -4   7       56.07       60.61      2.29 o 
  -3  -4   7       17.56       17.74      1.07 o 
  -2  -4   7        1.79        2.40      0.45 o 
  -1  -4   7        9.44        8.57      0.41 o 
   0  -4   7       53.74       51.82      1.52 o 
   1  -4   7       33.32       35.13      0.74 o 
   2  -4   7        6.37        9.96      0.73 o 
   3  -4   7       20.55       21.10      1.13 o 
   4  -4   7        5.78        5.41      0.76 o 
   5  -4   7       14.10       19.97      1.38 o 
  -4  -3   7        7.37        7.56      0.93 o 
  -3  -3   7        1.53        1.49      0.45 o 
  -2  -3   7       10.09       12.27      0.76 o 
  -1  -3   7       55.44       53.18      0.97 o 
   0  -3   7        0.62        1.13      0.31 o 
   1  -3   7        1.70        1.85      0.17 o 
   2  -3   7       29.86       33.04      1.21 o 
   3  -3   7       66.44       66.13      1.68 o 
   4  -3   7        1.60        1.32      0.39 o 
   5  -3   7        0.00       -0.11      0.34 o 
  -5  -2   7        9.99        9.25      1.10 o 
  -4  -2   7        0.66        0.45      0.45 o 
  -3  -2   7        3.62        4.18      0.31 o 
  -2  -2   7       11.75       11.06      0.68 o 
  -1  -2   7      187.06      180.86      2.40 o 
   0  -2   7      323.95      333.00      5.23 o 
   1  -2   7      353.09      346.40      4.63 o 
   2  -2   7        0.21       -0.05      0.17 o 
   3  -2   7     1148.12     1160.35     14.40 o 
   4  -2   7        0.20        0.64      0.55 o 
   5  -2   7        1.45        1.57      0.63 o 
  -5  -1   7        8.74        8.55      1.04 o 
  -4  -1   7       51.44       50.76      1.86 o 
  -3  -1   7       57.80       56.81      1.67 o 
  -2  -1   7        4.50        4.23      0.45 o 
  -1  -1   7      103.59       96.37      1.35 o 
   0  -1   7      121.26      104.39      1.46 o 
   1  -1   7       33.72       33.78      0.70 o 
   2  -1   7      163.99      179.34      2.66 o 
   3  -1   7       13.27       12.92      1.40 o 
   4  -1   7        5.55        4.41      0.52 o 
   5  -1   7        4.72        6.85      0.99 o 
  -5   0   7        4.50        4.88      0.82 o 
  -4   0   7       70.37       72.58      1.33 o 
  -3   0   7        3.36        2.99      0.24 o 
  -2   0   7      717.62      704.32      8.11 o 
  -1   0   7       74.18       66.98      0.89 o 
   0   0   7       45.56       37.20      0.82 o 
   1   0   7       10.49       16.33      0.76 o 
   2   0   7       19.36       18.97      0.64 o 
   3   0   7       12.92       14.07      0.93 o 
   4   0   7       19.69       16.48      1.49 o 
  -4   1   7        0.02        0.01      0.18 o 
  -3   1   7        8.37        7.94      0.27 o 
  -2   1   7      819.33      813.92     13.55 o 
  -1   1   7       22.99       16.23      0.41 o 
   0   1   7      140.27      133.68      3.04 o 
   1   1   7      271.78      287.81      5.24 o 
   2   1   7        3.12        3.67      0.48 o 
   3   1   7       98.30       81.10      1.57 o 
   4   1   7       19.78       17.91      1.33 o 
  -5   2   7       27.06       28.83      1.18 o 
  -4   2   7        0.01       -0.22      0.15 o 
  -3   2   7      119.94      122.90      2.80 o 
  -2   2   7      193.26      178.03      3.65 o 
  -1   2   7      116.64      116.23      1.66 o 
   0   2   7       53.39       50.49      0.98 o 
   1   2   7       14.36       16.67      0.85 o 
   2   2   7       31.04       34.45      1.24 o 
   3   2   7        6.48        7.69      0.54 o 
   4   2   7        0.00        0.17      0.51 o 
  -5   3   7        0.47        1.78      0.54 o 
  -4   3   7       79.81       78.67      2.23 o 
  -3   3   7       33.35       32.51      0.62 o 
  -2   3   7       41.05       42.94      0.79 o 
  -1   3   7      101.36      104.52      2.57 o 
   0   3   7        0.95        1.21      0.39 o 
   1   3   7      177.51      174.88      3.73 o 
   2   3   7       39.99       41.08      1.47 o 
   3   3   7        0.29        0.70      0.61 o 
  -5   4   7        4.58        5.08      0.79 o 
  -4   4   7       13.02       14.42      0.50 o 
  -3   4   7       31.04       32.97      0.75 o 
  -2   4   7      126.74      119.54      1.85 o 
  -1   4   7       14.88       15.06      1.02 o 
   0   4   7       10.86       10.24      0.82 o 
   1   4   7      350.90      376.54      7.17 o 
   2   4   7       10.81       10.49      0.87 o 
   3   4   7       40.41       43.64      2.03 o 
  -5   5   7        9.35       12.61      1.13 o 
  -4   5   7       28.02       31.42      1.61 o 
  -3   5   7       12.88       15.55      0.83 o 
  -2   5   7      108.23      112.64      1.91 o 
  -1   5   7       11.75       12.41      1.02 o 
   0   5   7        6.12        5.05      0.79 o 
   1   5   7       11.99       12.41      1.04 o 
   2   5   7        0.76        1.30      0.51 o 
  -4   6   7       98.40      103.40      3.22 o 
  -3   6   7       16.62       16.64      0.79 o 
  -2   6   7        8.86        8.02      0.60 o 
  -1   6   7       54.54       50.37      2.03 o 
   0   6   7        1.63        2.11      0.65 o 
   1   6   7        0.30        0.20      0.51 o 
  -3   7   7        0.02       -0.54      0.54 o 
  -2   7   7        1.39        1.59      0.47 o 
  -1   7   7        3.34        4.68      0.93 o 
  -1  -7   8        4.01        4.57      0.55 o 
   0  -7   8        3.95        4.34      0.76 o 
   1  -7   8       44.92       47.17      1.86 o 
   2  -7   8        0.46        0.28      0.48 o 
   3  -7   8        5.80        4.43      0.76 o 
  -2  -6   8       11.96       13.39      2.04 o 
  -1  -6   8        5.49        7.31      0.54 o 
   0  -6   8      344.69      375.54      7.22 o 
   1  -6   8       22.60       20.68      1.18 o 
   2  -6   8        0.00       -0.08      0.39 o 
   3  -6   8       62.23       62.56      2.12 o 
   4  -6   8        0.77        0.79      0.54 o 
  -3  -5   8        1.12        1.64      0.54 o 
  -2  -5   8        0.34        0.25      0.59 o 
  -1  -5   8        2.74        3.15      0.34 o 
   0  -5   8       31.96       32.02      1.35 o 
   1  -5   8        3.81        2.74      0.56 o 
   2  -5   8        0.84        0.85      0.42 o 
   3  -5   8       72.64       62.40      2.06 o 
   4  -5   8        5.52        5.05      0.79 o 
  -4  -4   8       64.79       68.06      2.43 o 
  -3  -4   8        4.03        4.68      0.65 o 
  -2  -4   8        0.02        0.17      0.31 o 
  -1  -4   8        7.57        6.96      0.49 o 
   0  -4   8       65.48       64.21      1.06 o 
   1  -4   8       62.30       64.61      1.10 o 
   2  -4   8        2.41        1.97      0.48 o 
   3  -4   8       15.74       13.54      1.02 o 
   4  -4   8      140.31      131.67      3.45 o 
  -4  -3   8       20.13       19.21      1.27 o 
  -3  -3   8        3.83        4.06      0.59 o 
  -2  -3   8      149.68      155.30      3.36 o 
  -1  -3   8       67.29       65.45      1.12 o 
   0  -3   8        1.22        1.89      0.37 o 
   1  -3   8        1.91        0.99      0.34 o 
   2  -3   8      136.33      128.21      2.91 o 
   3  -3   8      652.05      656.56      8.47 o 
   4  -3   8        5.84        5.14      0.54 o 
  -5  -2   8        9.89       11.93      1.21 o 
  -4  -2   8        2.83        3.05      0.65 o 
  -3  -2   8       25.70       25.47      0.70 o 
  -2  -2   8      137.21      132.55      1.95 o 
  -1  -2   8        4.44        4.09      0.39 o 
   0  -2   8        0.22        0.20      0.16 o 
   1  -2   8        3.04        4.69      0.28 o 
   2  -2   8       30.00       29.88      0.76 o 
   3  -2   8       34.80       39.36      1.08 o 
   4  -2   8        6.93        6.91      0.60 o 
  -5  -1   8        0.89        0.54      0.62 o 
  -4  -1   8       63.91       58.31      1.11 o 
  -3  -1   8       32.21       29.67      0.75 o 
  -2  -1   8       13.47       16.53      0.62 o 
  -1  -1   8      585.23      580.66      7.06 o 
   0  -1   8        0.75        0.76      0.15 o 
   1  -1   8       48.78       50.99      1.31 o 
   2  -1   8       45.69       44.75      1.02 o 
   3  -1   8       99.85       91.48      1.79 o 
   4  -1   8       16.13       14.78      1.13 o 
  -5   0   8        0.00       -0.34      0.54 o 
  -4   0   8        0.84        0.62      0.28 o 
  -3   0   8       28.86       31.34      0.85 o 
  -2   0   8     1507.68     1525.37     17.26 o 
  -1   0   8      140.78      129.38      1.56 o 
   0   0   8        0.96        0.84      0.15 o 
   1   0   8      325.28      346.36      6.18 o 
   2   0   8      182.42      193.83      2.91 o 
   3   0   8        6.43        8.32      0.79 o 
   4   0   8       33.02       28.60      0.92 o 
  -4   1   8        0.80        0.82      0.34 o 
  -3   1   8        3.09        2.43      0.42 o 
  -2   1   8      374.96      368.89      6.64 o 
  -1   1   8       92.63       88.03      1.28 o 
   0   1   8      348.61      336.68      4.20 o 
   1   1   8      139.20      136.36      2.91 o 
   2   1   8        8.06        8.80      0.68 o 
   3   1   8        8.98        7.65      0.51 o 
   4   1   8       11.98       10.63      1.04 o 
  -5   2   8       13.72       16.47      0.99 o 
  -4   2   8       23.98       26.01      1.16 o 
  -3   2   8        5.71        6.32      0.65 o 
  -2   2   8        4.42        4.26      0.56 o 
  -1   2   8       40.05       42.58      0.82 o 
   0   2   8       38.92       38.18      1.33 o 
   1   2   8        6.04        6.94      0.65 o 
   2   2   8       34.89       38.76      1.38 o 
   3   2   8        1.77        0.87      0.30 o 
  -5   3   8        7.70        8.60      0.90 o 
  -4   3   8        1.74        0.99      0.51 o 
  -3   3   8       18.02       18.50      1.04 o 
  -2   3   8        1.75        2.03      0.18 o 
  -1   3   8        0.02        0.20      0.37 o 
   0   3   8       77.97       80.10      2.20 o 
   1   3   8      300.53      302.85      5.86 o 
   2   3   8        0.13       -0.17      0.39 o 
   3   3   8        0.34        0.30      0.41 o 
  -5   4   8        3.32        3.05      0.71 o 
  -4   4   8        2.13        1.75      0.59 o 
  -3   4   8        2.63        3.18      0.55 o 
  -2   4   8      111.04      112.86      1.78 o 
  -1   4   8        6.56        4.77      0.68 o 
   0   4   8       80.62       72.75      2.20 o 
   1   4   8      130.41      132.44      3.28 o 
   2   4   8       12.76       15.40      1.07 o 
  -5   5   8        0.18        0.37      0.56 o 
  -4   5   8       19.53       20.98      1.38 o 
  -2   5   8       41.38       42.05      1.03 o 
  -1   5   8        0.38        0.48      0.48 o 
   0   5   8       23.79       22.57      1.33 o 
   1   5   8        0.61        0.56      0.51 o 
  -4   6   8        4.56        6.51      1.10 o 
  -3   6   8        2.26        1.86      0.73 o 
  -2   6   8       18.57       20.29      0.80 o 
  -1   6   8        0.86        0.65      0.59 o 
   0   6   8       23.73       24.26      1.47 o 
  -2   7   8       25.79       25.74      1.34 o 
  -1  -7   9        0.97        0.00      0.51 o 
   0  -7   9        0.71        0.06      0.51 o 
   1  -7   9       20.60       26.46      1.41 o 
   2  -7   9        1.53        2.28      0.62 o 
   3  -7   9        6.10        5.27      0.85 o 
  -2  -6   9        0.41        0.50      0.68 o 
  -1  -6   9        1.20        1.03      0.35 o 
   0  -6   9        0.08        0.48      0.59 o 
   1  -6   9       19.78       20.65      1.18 o 
   2  -6   9        6.99        6.82      0.82 o 
   3  -6   9        2.99        3.55      0.68 o 
   4  -6   9        0.23       -0.23      0.48 o 
  -3  -5   9       17.96       18.50      1.16 o 
  -2  -5   9        0.09       -0.26      0.45 o 
  -1  -5   9        3.38        3.42      0.34 o 
   0  -5   9       61.08       64.89      1.16 o 
   1  -5   9       12.46       14.58      0.96 o 
   2  -5   9       75.55       71.33      2.17 o 
   3  -5   9        0.41        0.99      0.51 o 
   4  -5   9       17.62       17.04      1.21 o 
  -4  -4   9        3.61        3.98      0.76 o 
  -3  -4   9        0.10        0.06      0.37 o 
  -2  -4   9       62.76       66.07      1.32 o 
  -1  -4   9        0.74        0.54      0.19 o 
   0  -4   9        1.26        0.82      0.37 o 
   1  -4   9       34.68       34.19      1.27 o 
   2  -4   9       10.20        9.73      0.79 o 
   3  -4   9        2.64        3.19      0.62 o 
   4  -4   9      110.74      117.17      3.25 o 
  -4  -3   9        0.70       -0.14      0.51 o 
  -3  -3   9       13.68       12.92      0.90 o 
  -2  -3   9       30.37       27.75      0.74 o 
  -1  -3   9       74.37       66.31      1.14 o 
   0  -3   9       16.02       16.28      0.82 o 
   1  -3   9       66.13       65.92      1.78 o 
   2  -3   9        3.44        3.55      0.32 o 
   3  -3   9        7.68        7.79      0.57 o 
   4  -3   9       11.33       10.21      0.69 o 
  -5  -2   9        1.86        0.06      0.62 o 
  -4  -2   9        1.29        1.38      0.56 o 
  -3  -2   9        2.26        2.52      0.30 o 
  -2  -2   9        0.01       -0.20      0.18 o 
  -1  -2   9        3.83        4.29      0.42 o 
   0  -2   9      386.44      389.31      6.76 o 
   1  -2   9        9.06        8.65      0.35 o 
   2  -2   9       41.40       40.65      0.94 o 
   3  -2   9       68.79       70.92      1.52 o 
   4  -2   9        8.90        7.77      0.63 o 
  -5  -1   9        0.06       -0.56      0.54 o 
  -4  -1   9       12.09       11.45      0.53 o 
  -3  -1   9        8.98        8.29      0.59 o 
  -2  -1   9       95.75       89.25      1.78 o 
  -1  -1   9      437.22      409.80      5.07 o 
   0  -1   9       13.12       12.69      0.43 o 
   1  -1   9       10.46       10.35      0.56 o 
   2  -1   9       28.84       27.05      1.23 o 
   3  -1   9       23.34       23.67      0.86 o 
   4  -1   9       11.93        9.53      0.99 o 
  -4   0   9        1.05        1.27      0.34 o 
  -3   0   9        0.25        1.10      0.33 o 
  -2   0   9      966.73      981.85     11.24 o 
  -1   0   9        0.30        0.69      0.24 o 
   0   0   9      118.85      127.52      1.79 o 
   1   0   9      160.12      167.39      3.39 o 
   2   0   9       17.42       14.40      0.65 o 
   3   0   9        4.63        5.50      0.73 o 
   4   0   9       18.78       20.90      0.81 o 
  -4   1   9        4.14        3.81      0.51 o 
  -3   1   9        2.83        1.86      0.42 o 
  -2   1   9       88.47       86.11      2.17 o 
  -1   1   9       71.03       75.44      1.38 o 
   0   1   9       67.98       69.68      1.23 o 
   1   1   9        8.54        6.18      0.59 o 
   2   1   9       12.99       12.27      0.82 o 
   3   1   9       27.29       21.00      0.79 o 
   4   1   9        5.65        6.12      0.93 o 
  -5   2   9       20.53       24.28      1.18 o 
  -4   2   9        0.27        0.03      0.37 o 
  -3   2   9        0.01       -0.25      0.34 o 
  -2   2   9        0.28        0.62      0.37 o 
  -1   2   9       98.00       98.14      1.51 o 
   0   2   9       16.48       14.19      0.85 o 
   1   2   9       20.41       19.69      1.02 o 
   2   2   9      124.83      121.90      2.91 o 
   3   2   9        6.40        5.76      0.52 o 
  -5   3   9        8.08        8.43      0.90 o 
  -4   3   9        0.58       -0.03      0.45 o 
  -3   3   9       33.74       33.77      1.44 o 
  -2   3   9       88.22       87.77      1.04 o 
  -1   3   9       45.00       42.78      0.93 o 
   0   3   9        0.05        0.20      0.39 o 
   1   3   9      174.87      174.95      3.87 o 
   2   3   9       11.67       13.28      0.96 o 
   3   3   9        4.45        6.42      0.58 o 
  -5   4   9        8.63       11.51      1.07 o 
  -4   4   9        1.74        1.58      0.59 o 
  -3   4   9        0.78        0.79      0.48 o 
  -2   4   9        7.19        7.35      0.59 o 
  -1   4   9        0.18        0.23      0.37 o 
   0   4   9       39.01       40.32      1.66 o 
   1   4   9       20.12       22.11      1.27 o 
   2   4   9        4.28        4.17      0.71 o 
  -4   5   9        0.34        0.39      0.59 o 
  -3   5   9        9.56        8.83      1.04 o 
  -2   5   9       16.39       16.81      1.07 o 
  -1   5   9        0.01       -0.06      0.45 o 
   0   5   9       22.40       19.77      1.33 o 
   1   5   9        1.24        0.99      0.56 o 
  -4   6   9       45.50       48.92      2.26 o 
  -3   6   9        2.55        2.34      0.79 o 
  -2   6   9       17.42       19.35      0.81 o 
  -1   6   9        0.11       -0.06      0.51 o 
   0   6   9       21.15       22.59      1.49 o 
  -1  -7  10        0.46       -0.56      0.51 o 
   0  -7  10        5.16        4.88      0.85 o 
   1  -7  10        0.85        0.56      0.56 o 
   2  -7  10        0.23        0.51      0.54 o 
  -2  -6  10        7.38        7.42      0.93 o 
  -1  -6  10        1.67        1.18      0.62 o 
   0  -6  10       54.79       50.82      1.86 o 
   1  -6  10        1.58        1.07      0.56 o 
   2  -6  10       12.64       11.34      0.96 o 
   3  -6  10        1.45        1.21      0.56 o 
  -3  -5  10        0.31        0.15      0.32 o 
  -2  -5  10        0.23        0.92      0.34 o 
  -1  -5  10        6.86        7.74      0.48 o 
   0  -5  10       95.93      101.58      2.63 o 
   1  -5  10       14.75       14.53      0.96 o 
   2  -5  10        5.99        5.56      0.76 o 
   3  -5  10        0.67        0.34      0.45 o 
   4  -5  10        2.70        2.40      0.65 o 
  -3  -4  10        0.01       -0.40      0.27 o 
  -2  -4  10       40.76       39.68      0.96 o 
  -1  -4  10        0.00       -0.16      0.20 o 
   0  -4  10       34.79       34.05      1.27 o 
   1  -4  10        0.61        0.70      0.39 o 
   2  -4  10       35.77       33.63      1.38 o 
   3  -4  10       27.15       31.65      1.50 o 
   4  -4  10       16.49       20.70      1.35 o 
  -4  -3  10        0.00       -0.59      0.42 o 
  -3  -3  10       24.18       26.71      1.18 o 
  -2  -3  10        0.75        0.68      0.24 o 
  -1  -3  10        5.51        4.79      0.51 o 
   0  -3  10      194.31      195.50      3.85 o 
   1  -3  10       45.17       50.26      1.55 o 
   2  -3  10        9.47       10.23      0.51 o 
   3  -3  10        2.61        3.34      0.63 o 
   4  -3  10        0.21       -0.20      0.35 o 
  -4  -2  10        0.87        0.99      0.51 o 
  -3  -2  10        1.90        2.09      0.25 o 
  -2  -2  10        0.11        0.31      0.25 o 
  -1  -2  10       79.54       75.02      1.72 o 
   0  -2  10        1.51        1.58      0.34 o 
   1  -2  10       24.62       24.62      0.59 o 
   2  -2  10        1.36        2.11      0.35 o 
   3  -2  10      212.26      216.25      3.36 o 
   4  -2  10       36.93       39.36      1.23 o 
  -4  -1  10        0.96        1.07      0.34 o 
  -3  -1  10        0.44        1.03      0.22 o 
  -2  -1  10       34.39       27.11      0.79 o 
  -1  -1  10      429.06      393.59      3.95 o 
   0  -1  10        7.42        7.50      0.54 o 
   1  -1  10        6.26        6.97      0.39 o 
   2  -1  10      190.40      190.94      2.89 o 
   3  -1  10       42.33       40.97      1.40 o 
   4  -1  10       14.13       16.50      1.18 o 
  -4   0  10        4.11        3.86      0.51 o 
  -3   0  10        3.65        3.67      0.18 o 
  -2   0  10       22.40       23.69      0.54 o 
  -1   0  10       10.65       11.15      0.32 o 
   0   0  10      298.76      319.41      3.98 o 
   1   0  10      120.18      136.12      2.97 o 
   2   0  10       25.61       23.75      0.82 o 
   3   0  10       20.48       18.92      0.85 o 
   4   0  10       11.73       14.46      0.75 o 
  -4   1  10        0.06        0.08      0.34 o 
  -3   1  10       36.60       34.08      1.35 o 
  -2   1  10       47.27       47.49      1.55 o 
  -1   1  10        1.61        1.37      0.37 o 
   0   1  10       91.21       89.75      2.29 o 
   1   1  10        1.58        1.30      0.42 o 
   2   1  10        1.24        2.20      0.51 o 
   3   1  10        0.12       -0.22      0.69 o 
  -5   2  10        0.18        0.00      0.39 o 
  -4   2  10       14.52       13.54      0.93 o 
  -3   2  10        3.95        3.69      0.62 o 
  -2   2  10        0.05        0.45      0.37 o 
  -1   2  10       17.59       15.26      0.52 o 
   0   2  10       23.69       23.67      1.10 o 
   1   2  10       55.02       49.55      1.69 o 
   2   2  10      273.36      271.28      5.46 o 
   3   2  10        3.52        3.59      0.47 o 
  -5   3  10        0.75        1.10      0.56 o 
  -4   3  10        3.30        2.82      0.62 o 
  -3   3  10        1.95        2.11      0.54 o 
  -2   3  10       24.84       24.19      0.40 o 
  -1   3  10       54.94       53.42      1.09 o 
   0   3  10        1.90        2.93      0.56 o 
   1   3  10       25.46       29.28      1.38 o 
   2   3  10       23.62       23.92      1.24 o 
  -5   4  10        0.32        0.76      0.59 o 
  -4   4  10        0.86        0.96      0.54 o 
  -3   4  10        2.92        2.37      0.62 o 
  -2   4  10       38.89       42.24      0.92 o 
  -1   4  10        0.52        0.42      0.45 o 
   0   4  10      245.26      239.89      5.18 o 
   1   4  10       35.06       34.84      1.58 o 
   2   4  10        0.01        0.14      0.45 o 
  -4   5  10        5.80        6.94      1.02 o 
  -3   5  10       29.21       30.01      1.61 o 
  -2   5  10        3.67        3.71      0.99 o 
  -1   5  10        1.73        2.06      0.65 o 
   0   5  10       13.79       13.26      1.10 o 
   1   5  10        2.74        3.64      0.76 o 
  -3   6  10        0.07       -0.54      0.56 o 
  -2   6  10        0.33        0.70      0.65 o 
  -1   6  10       12.55       12.92      1.18 o 
   0  -7  11       22.93       24.26      1.44 o 
   1  -7  11        0.13       -0.39      0.48 o 
   2  -7  11        7.34        7.30      0.96 o 
  -2  -6  11        0.54        0.39      0.54 o 
  -1  -6  11        0.01        0.03      0.59 o 
   0  -6  11        2.68        3.30      0.73 o 
   1  -6  11        0.00       -0.39      0.45 o 
   2  -6  11       14.06       14.50      1.10 o 
   3  -6  11        5.55        4.40      0.76 o 
  -3  -5  11        2.19        2.37      0.65 o 
  -2  -5  11        1.22        1.35      0.56 o 
  -1  -5  11      148.26      152.12      3.50 o 
   0  -5  11        6.11        5.10      0.73 o 
   1  -5  11        7.30        7.81      0.85 o 
   2  -5  11       25.14       20.34      1.18 o 
   3  -5  11        0.18        0.08      0.45 o 
  -3  -4  11        0.20       -0.06      0.26 o 
  -2  -4  11        8.55        8.84      0.48 o 
  -1  -4  11       20.57       19.91      1.02 o 
   0  -4  11        8.36        7.81      0.73 o 
   1  -4  11        2.28        2.23      0.51 o 
   2  -4  11        8.98        8.66      0.82 o 
   3  -4  11        2.32        2.71      0.62 o 
   4  -4  11        6.22        8.29      1.02 o 
  -4  -3  11        0.00       -0.63      0.42 o 
  -3  -3  11       26.42       26.76      1.13 o 
  -2  -3  11        8.12        8.01      0.68 o 
  -1  -3  11        3.45        3.07      0.45 o 
   0  -3  11       22.63       23.92      1.02 o 
   1  -3  11        8.54        8.49      0.73 o 
   2  -3  11        0.33        0.58      0.27 o 
   3  -3  11        5.82        4.59      0.47 o 
   4  -3  11        0.05       -0.33      0.34 o 
  -4  -2  11        4.25        3.16      0.62 o 
  -3  -2  11       18.95       19.51      0.62 o 
  -2  -2  11       17.71       18.70      0.76 o 
  -1  -2  11       86.34       87.00      1.95 o 
   0  -2  11       71.72       69.36      1.75 o 
   1  -2  11        3.13        2.46      0.24 o 
   2  -2  11      778.81      779.65      9.86 o 
   3  -2  11        3.86        3.43      0.45 o 
   4  -2  11       10.17       11.55      0.75 o 
  -4  -1  11        7.55        9.89      0.44 o 
  -3  -1  11        4.10        4.37      0.33 o 
  -2  -1  11        0.19        0.31      0.23 o 
  -1  -1  11       98.72       87.50      1.09 o 
   0  -1  11       14.99       13.79      0.71 o 
   1  -1  11       59.92       60.66      1.16 o 
   2  -1  11        9.23        7.90      1.45 o 
   3  -1  11        7.45        6.34      0.55 o 
   4  -1  11        0.01       -0.70      0.48 o 
  -4   0  11        0.14       -0.17      0.31 o 
  -3   0  11      231.07      224.37      4.50 o 
  -2   0  11        8.39        8.73      0.34 o 
  -1   0  11        6.34        4.73      0.54 o 
   0   0  11      122.73      128.58      2.68 o 
   1   0  11       10.97       11.79      0.79 o 
   2   0  11        5.51        5.26      0.51 o 
   3   0  11       20.38       18.46      1.57 o 
  -4   1  11        0.30        0.54      0.39 o 
  -3   1  11      121.58      112.56      2.82 o 
  -2   1  11        0.05        0.25      0.39 o 
  -1   1  11       27.81       25.08      0.85 o 
   0   1  11      183.45      177.80      3.87 o 
   1   1  11        2.25        2.99      0.56 o 
   2   1  11       33.03       30.52      1.33 o 
   3   1  11       10.34        8.20      0.60 o 
  -5   2  11        0.14        0.03      0.42 o 
  -4   2  11       22.54       21.49      1.21 o 
  -3   2  11       29.39       28.38      1.35 o 
  -2   2  11        1.88        1.92      0.51 o 
  -1   2  11       20.60       19.21      0.58 o 
   0   2  11        0.01       -0.17      0.34 o 
   1   2  11       21.09       19.38      1.13 o 
   2   2  11       42.42       42.07      1.64 o 
   3   2  11        0.01        0.38      0.32 o 
  -5   3  11       25.54       27.08      1.44 o 
  -4   3  11        0.94        0.06      0.45 o 
  -3   3  11       15.78       13.82      1.04 o 
  -2   3  11       54.98       55.51      1.09 o 
  -1   3  11        0.01       -0.47      0.31 o 
   0   3  11      173.69      175.33      4.07 o 
   1   3  11       15.45       16.33      1.13 o 
   2   3  11        1.04        1.89      0.54 o 
  -4   4  11        2.74        2.82      0.68 o 
  -3   4  11       17.58       16.87      1.24 o 
  -2   4  11        2.68        3.37      0.31 o 
  -1   4  11        0.02        0.03      0.42 o 
   0   4  11       73.83       80.94      2.57 o 
   1   4  11        9.05       11.06      0.96 o 
  -4   5  11       10.60       14.50      1.30 o 
  -3   5  11       46.53       50.02      2.14 o 
  -2   5  11        2.48        2.28      0.68 o 
  -1   5  11        0.08        0.14      0.54 o 
   0   5  11       19.10       20.03      1.41 o 
  -2   6  11       28.16       28.29      1.69 o 
   0  -7  12       29.01       31.23      1.58 o 
   1  -7  12        0.02        0.20      0.51 o 
  -1  -6  12       86.57       91.76      2.68 o 
   0  -6  12       22.07       20.84      1.30 o 
   1  -6  12        0.81        0.08      0.45 o 
   2  -6  12       31.63       31.37      1.55 o 
  -2  -5  12        0.50        0.54      0.54 o 
  -1  -5  12        0.03        0.82      0.56 o 
   0  -5  12        0.00       -0.28      0.45 o 
   1  -5  12       15.58       16.39      1.04 o 
   2  -5  12       32.76       30.18      1.44 o 
   3  -5  12        2.65        2.51      0.68 o 
  -3  -4  12        2.38        2.25      0.39 o 
  -2  -4  12        0.18        0.14      0.42 o 
  -1  -4  12        4.02        3.19      0.54 o 
   0  -4  12       12.87       10.21      0.76 o 
   1  -4  12        4.08        4.54      0.65 o 
   2  -4  12        9.37        9.31      0.85 o 
   3  -4  12       80.80       80.07      2.54 o 
  -4  -3  12        1.19        1.49      0.79 o 
  -3  -3  12       10.64       10.66      0.73 o 
  -2  -3  12       14.53       14.22      0.79 o 
  -1  -3  12        4.29        3.69      0.51 o 
   0  -3  12        0.06       -0.17      0.31 o 
   1  -3  12       58.60       54.81      1.72 o 
   2  -3  12      258.45      260.55      3.69 o 
   3  -3  12        6.16        6.01      0.73 o 
  -4  -2  12        9.50        9.98      0.73 o 
  -3  -2  12        6.57        7.10      1.34 o 
  -2  -2  12        3.27        2.51      0.37 o 
  -1  -2  12        3.16        2.74      0.39 o 
   0  -2  12        5.64        5.22      0.54 o 
   1  -2  12        3.02        2.65      0.26 o 
   2  -2  12       12.43       15.13      0.70 o 
   3  -2  12        0.76        0.73      0.44 o 
  -4  -1  12        4.39        4.00      0.56 o 
  -3  -1  12        6.16        6.73      0.38 o 
  -2  -1  12       77.43       75.82      1.30 o 
  -1  -1  12        5.46        4.50      0.33 o 
   0  -1  12        1.54        2.45      0.39 o 
   1  -1  12       46.39       46.41      1.01 o 
   2  -1  12       53.66       51.03      1.22 o 
   3  -1  12        4.03        4.83      0.52 o 
  -4   0  12        2.59        2.45      0.51 o 
  -3   0  12       54.70       50.88      1.72 o 
  -2   0  12        8.50        7.42      0.33 o 
  -1   0  12        8.19        8.35      0.37 o 
   0   0  12       21.49       26.97      1.02 o 
   1   0  12       47.02       50.00      1.61 o 
   2   0  12       11.13       11.35      1.27 o 
   3   0  12       24.13       23.22      0.91 o 
  -4   1  12        0.33        0.59      0.45 o 
  -3   1  12      167.24      169.10      3.87 o 
  -2   1  12        3.62        3.86      0.59 o 
  -1   1  12      151.10      141.26      3.12 o 
   0   1  12        5.09        5.67      0.71 o 
   1   1  12        4.65        4.94      0.71 o 
   2   1  12       10.01        8.40      0.87 o 
   3   1  12       16.16       16.22      0.81 o 
  -5   2  12        6.87        7.39      0.85 o 
  -4   2  12        5.63        5.75      0.79 o 
  -3   2  12        1.97        2.40      0.62 o 
  -2   2  12        0.97        0.54      0.45 o 
  -1   2  12        9.78       11.33      0.50 o 
   0   2  12        0.33        0.23      0.42 o 
   1   2  12        2.36        2.57      0.62 o 
   2   2  12        0.47        0.31      0.42 o 
  -4   3  12        1.77        1.97      0.62 o 
  -3   3  12        9.12        9.25      0.90 o 
  -2   3  12        4.18        3.24      0.65 o 
  -1   3  12       17.63       17.57      1.13 o 
   0   3  12       21.63       22.48      1.30 o 
   1   3  12        0.06        0.06      0.48 o 
   2   3  12        5.79        6.35      0.85 o 
  -4   4  12        0.18        0.48      0.56 o 
  -3   4  12       41.82       39.75      1.81 o 
  -2   4  12        0.50        0.25      0.51 o 
  -1   4  12       31.81       29.85      1.55 o 
   0   4  12      131.58      130.61      3.53 o 
   1   4  12        2.41        1.24      0.59 o 
  -3   5  12       12.23       15.91      1.33 o 
  -2   5  12        1.26        0.42      0.56 o 
  -1   5  12        9.83        9.87      1.16 o 
   0   5  12        1.11        0.00      0.51 o 
  -1  -6  13        8.28        6.68      0.87 o 
   0  -6  13        2.19        0.59      0.56 o 
   1  -6  13        2.53        2.82      0.68 o 
   2  -6  13        3.61        4.31      0.79 o 
  -2  -5  13        0.41       -0.17      0.51 o 
  -1  -5  13       43.72       45.79      1.72 o 
   0  -5  13        1.57        0.99      0.51 o 
   1  -5  13       15.07       15.65      1.07 o 
   2  -5  13        4.52        4.23      0.73 o 
   3  -5  13        7.09        7.05      0.93 o 
  -3  -4  13        5.14        5.25      0.71 o 
  -2  -4  13        1.81        2.17      0.54 o 
  -1  -4  13        4.92        5.16      0.65 o 
   0  -4  13       10.09       13.57      0.87 o 
   1  -4  13        2.28        1.58      0.51 o 
   2  -4  13        2.84        2.03      0.56 o 
   3  -4  13       99.57      110.63      3.19 o 
  -3  -3  13        7.01        6.43      0.65 o 
  -2  -3  13       20.02       20.17      0.93 o 
  -1  -3  13        4.95        5.16      0.56 o 
   0  -3  13        2.06        2.14      0.45 o 
   1  -3  13        5.84        6.99      0.73 o 
   2  -3  13       21.84       21.89      1.21 o 
   3  -3  13       10.49       11.00      1.13 o 
  -3  -2  13        2.92        1.62      0.30 o 
  -2  -2  13        1.58        1.16      0.34 o 
  -1  -2  13      131.34      126.05      2.68 o 
   0  -2  13        1.07        0.73      0.37 o 
   1  -2  13       10.36       10.76      0.80 o 
   2  -2  13      112.15      109.27      1.95 o 
   3  -2  13        1.82        1.55      0.39 o 
  -4  -1  13        0.14       -0.03      0.37 o 
  -3  -1  13        7.64        9.65      0.44 o 
  -2  -1  13       73.31       72.23      1.29 o 
  -1  -1  13        1.24        0.99      0.34 o 
   0  -1  13        3.46        3.61      0.48 o 
   1  -1  13        3.98        3.81      0.59 o 
   2  -1  13       41.57       41.47      1.12 o 
   3  -1  13       10.54        9.91      0.70 o 
  -4   0  13        0.57        1.33      0.48 o 
  -3   0  13      198.98      181.73      4.01 o 
  -2   0  13        0.41        0.13      0.18 o 
  -1   0  13       24.83       26.76      0.57 o 
   0   0  13       20.38       22.57      0.76 o 
   1   0  13       19.54       21.24      0.82 o 
   2   0  13        2.03        2.92      0.65 o 
   3   0  13        6.67        7.86      0.64 o 
  -4   1  13        0.21        0.31      0.45 o 
  -3   1  13       11.86       11.03      1.02 o 
  -2   1  13        4.36        4.00      0.65 o 
  -1   1  13        1.18        2.17      0.27 o 
   0   1  13        0.06        0.11      0.39 o 
   1   1  13        4.80        3.21      0.65 o 
   2   1  13       25.28       25.41      1.35 o 
  -4   2  13        1.39        1.16      0.56 o 
  -3   2  13        1.42        1.78      0.56 o 
  -2   2  13       16.29       14.50      1.04 o 
  -1   2  13        2.13        2.40      0.59 o 
   0   2  13       27.22       24.91      1.33 o 
   1   2  13       28.74       28.80      1.41 o 
   2   2  13        4.00        4.37      0.71 o 
  -4   3  13        4.34        4.03      0.79 o 
  -3   3  13        9.94       11.42      1.07 o 
  -2   3  13        3.20        3.24      0.68 o 
  -1   3  13        2.21        2.68      0.65 o 
   0   3  13       64.01       64.68      2.31 o 
   1   3  13        6.47        8.21      0.99 o 
  -4   4  13        0.90        1.04      0.56 o 
  -3   4  13        0.04        0.45      0.59 o 
  -2   4  13        3.02        2.54      0.68 o 
  -1   4  13        0.04        0.34      0.56 o 
   0   4  13        5.23        7.36      1.02 o 
  -3   5  13        9.49        9.53      1.16 o 
  -2   5  13        0.07        0.03      0.51 o 
  -1   5  13       25.96       22.73      1.52 o 
   0  -6  14        2.10        2.62      0.65 o 
   1  -6  14       12.59       13.82      1.10 o 
  -2  -5  14        0.44        0.62      0.56 o 
  -1  -5  14       14.50       16.61      1.13 o 
   0  -5  14       10.51        9.31      0.85 o 
   1  -5  14        0.20        0.45      0.48 o 
   2  -5  14        0.50        1.61      0.59 o 
  -3  -4  14        9.50        9.96      0.87 o 
  -2  -4  14        0.24       -0.08      0.39 o 
  -1  -4  14        0.61        0.45      0.39 o 
   0  -4  14        1.06        1.27      0.48 o 
   1  -4  14       20.93       20.20      1.16 o 
   2  -4  14        6.35        6.63      0.85 o 
   3  -4  14       35.31       40.06      1.83 o 
  -3  -3  14        1.08        1.38      0.42 o 
  -2  -3  14        0.01        0.20      0.34 o 
  -1  -3  14       36.91       36.82      1.30 o 
   0  -3  14       13.86       13.96      0.87 o 
   1  -3  14        1.24        0.73      0.48 o 
   2  -3  14        1.13        1.92      0.62 o 
   3  -3  14        0.06       -0.68      0.51 o 
  -3  -2  14        0.30        0.70      0.26 o 
  -2  -2  14        8.35        8.74      0.62 o 
  -1  -2  14       38.49       38.28      1.24 o 
   0  -2  14        2.50        2.03      0.45 o 
   1  -2  14       29.96       32.84      1.41 o 
   2  -2  14       41.82       45.61      1.15 o 
   3  -2  14       27.14       27.95      1.52 o 
  -4  -1  14        0.04        0.28      0.42 o 
  -3  -1  14       12.67       11.87      0.99 o 
  -2  -1  14       84.85       85.38      1.50 o 
  -1  -1  14        3.56        3.44      0.45 o 
   0  -1  14        1.04        0.56      0.37 o 
   1  -1  14      112.84      110.86      1.90 o 
   2  -1  14        1.43        1.87      0.63 o 
   3  -1  14        8.22        9.46      0.80 o 
  -4   0  14        6.23        5.22      0.76 o 
  -3   0  14        0.29        0.51      0.51 o 
  -2   0  14        6.92        6.58      0.87 o 
  -1   0  14       30.85       34.87      0.91 o 
   0   0  14       18.64       19.06      0.75 o 
   1   0  14        3.80        3.50      0.47 o 
   2   0  14        3.97        3.57      0.68 o 
  -4   1  14       20.36       16.67      1.18 o 
  -3   1  14        1.65        1.44      0.59 o 
  -2   1  14        0.06        0.28      0.39 o 
  -1   1  14       39.05       35.60      1.58 o 
   0   1  14        0.01       -0.20      0.42 o 
   1   1  14        0.17       -0.25      0.42 o 
   2   1  14       19.74       18.08      1.21 o 
  -4   2  14        0.15        0.39      0.54 o 
  -3   2  14        1.47        1.66      0.56 o 
  -2   2  14        0.02        0.00      0.45 o 
  -1   2  14       12.65       12.92      1.07 o 
   0   2  14        6.99        5.58      0.79 o 
   1   2  14      131.16      134.65      3.56 o 
  -4   3  14        0.01       -0.68      0.45 o 
  -3   3  14        0.09       -0.28      0.48 o 
  -2   3  14       10.92       10.24      1.07 o 
  -1   3  14        7.74        6.85      0.93 o 
   0   3  14       16.21       15.31      1.24 o 
   1   3  14       17.68       17.35      1.27 o 
  -3   4  14       12.65       13.28      1.18 o 
  -2   4  14        1.74        2.40      0.68 o 
  -1   4  14      114.46      105.65      3.22 o 
   0   4  14        2.72        2.40      0.71 o 
  -1  -5  15        7.14        5.81      0.76 o 
   0  -5  15        2.63        2.00      0.62 o 
   1  -5  15       22.68       21.46      1.24 o 
   2  -5  15        0.09        0.00      0.54 o 
  -2  -4  15        3.38        4.74      0.65 o 
  -1  -4  15        0.52        0.59      0.42 o 
   0  -4  15        0.60       -0.11      0.42 o 
   1  -4  15        1.73        0.79      0.51 o 
   2  -4  15        0.10        0.87      0.54 o 
  -2  -3  15        1.88        1.78      0.45 o 
  -1  -3  15       19.35       17.97      0.93 o 
   0  -3  15        3.72        3.53      0.56 o 
   1  -3  15       12.36       12.69      0.96 o 
   2  -3  15        7.62        6.20      0.85 o 
  -3  -2  15        0.29       -0.06      0.45 o 
  -2  -2  15       18.07       19.80      0.87 o 
  -1  -2  15        1.85        1.55      0.42 o 
   0  -2  15        0.70        1.04      0.42 o 
   1  -2  15      226.28      225.08      4.78 o 
   2  -2  15        5.53        6.37      0.87 o 
  -4  -1  15        2.18        1.35      0.56 o 
  -3  -1  15        7.93        6.26      0.82 o 
  -2  -1  15       28.93       28.17      0.79 o 
  -1  -1  15        3.13        3.13      0.48 o 
   0  -1  15       15.02       15.63      0.93 o 
   1  -1  15       25.67       26.58      0.85 o 
   2  -1  15        3.29        3.46      0.45 o 
  -4   0  15       37.18       39.78      1.72 o 
  -3   0  15       11.29       11.25      1.02 o 
  -2   0  15        0.00       -0.06      0.45 o 
  -1   0  15       70.93       71.36      1.76 o 
   0   0  15        1.35        1.49      0.35 o 
   1   0  15        1.46        0.93      0.59 o 
   2   0  15        8.55        9.20      0.69 o 
  -4   1  15        7.21        5.87      0.90 o 
  -3   1  15        0.83        0.56      0.51 o 
  -2   1  15        0.97        0.90      0.51 o 
  -1   1  15       47.23       49.86      1.95 o 
   0   1  15        0.76        0.14      0.48 o 
   1   1  15        7.13        6.88      0.96 o 
   2   1  15        0.10       -0.04      0.37 o 
  -4   2  15        4.95        2.99      0.76 o 
  -3   2  15        1.05        1.58      0.62 o 
  -2   2  15        0.71        0.99      0.59 o 
  -1   2  15        2.78        2.68      0.65 o 
   0   2  15       10.32        9.05      1.04 o 
   1   2  15       46.89       46.50      1.95 o 
  -3   3  15       14.18       13.17      1.21 o 
  -2   3  15        0.26        0.20      0.51 o 
  -1   3  15       51.01       52.03      2.12 o 
   0   3  15        4.10        4.37      0.87 o 
  -2   4  15        2.09        2.54      0.76 o 
  -1   4  15        0.84        2.79      0.82 o 
  -1  -5  16        0.14       -0.56      0.48 o 
   0  -5  16        7.76        7.59      0.87 o 
   1  -5  16        4.74        5.44      0.82 o 
  -2  -4  16        1.39        1.16      0.45 o 
  -1  -4  16        0.69        1.04      0.48 o 
   0  -4  16        2.33        1.47      0.54 o 
   1  -4  16        1.44        1.55      0.56 o 
   2  -4  16       18.66       19.71      1.33 o 
  -2  -3  16        2.45        2.59      0.48 o 
  -1  -3  16        0.94        1.30      0.48 o 
   0  -3  16        5.12        4.09      0.62 o 
   1  -3  16       48.31       47.17      1.78 o 
   2  -3  16        5.22        5.78      0.85 o 
  -3  -2  16        0.31        0.73      0.59 o 
  -2  -2  16        6.89        7.28      0.65 o 
  -1  -2  16        2.80        3.10      0.51 o 
   0  -2  16        0.84        0.87      0.45 o 
   1  -2  16       57.60       58.04      2.03 o 
   2  -2  16        0.03        0.14      0.54 o 
  -3  -1  16        6.40        6.23      0.87 o 
  -2  -1  16        0.07        0.39      0.54 o 
  -1  -1  16        0.23       -0.38      0.26 o 
   0  -1  16       30.39       33.06      1.35 o 
   1  -1  16       25.53       24.00      1.33 o 
   2  -1  16        0.14        0.45      0.56 o 
  -3   0  16        0.40        0.31      0.48 o 
  -2   0  16        5.27        5.39      0.85 o 
  -1   0  16        0.64        0.75      0.29 o 
   0   0  16        3.59        3.86      0.47 o 
   1   0  16        3.67        4.06      0.79 o 
  -3   1  16        0.70        0.56      0.54 o 
  -2   1  16       24.03       21.27      1.30 o 
  -1   1  16        1.55        1.78      0.62 o 
   0   1  16        0.58        0.06      0.48 o 
   1   1  16        9.46        9.65      1.07 o 
  -3   2  16        0.22        0.54      0.54 o 
  -2   2  16        2.23        3.27      0.73 o 
  -1   2  16        0.28        0.03      0.54 o 
   0   2  16        0.53        0.62      0.62 o 
  -2   3  16        0.92        0.56      0.59 o 
  -1   3  16        0.87        1.24      0.65 o 
  -1  -4  17        1.14        2.48      0.56 o 
   0  -4  17        0.37       -0.03      0.42 o 
   1  -4  17        6.66        6.80      0.85 o 
  -1  -3  17        1.50        1.41      0.45 o 
   0  -3  17        3.25        4.99      0.68 o 
   1  -3  17       16.66       16.27      1.10 o 
  -1  -2  17        3.73        3.38      0.56 o 
   0  -2  17        0.88        1.24      0.51 o 
   1  -2  17       43.15       49.62      1.92 o 
  -3  -1  17       10.05       10.24      1.13 o 
  -2  -1  17        0.77        0.14      0.54 o 
  -1  -1  17        0.16        0.20      0.31 o 
   0  -1  17        2.54        3.07      0.59 o 
   1  -1  17       16.08       17.15      1.18 o 
  -3   0  17        0.15       -0.20      0.54 o 
  -2   0  17        2.88        2.57      0.71 o 
  -1   0  17        0.30       -0.42      0.51 o 
   0   0  17        2.25        1.72      0.70 o 
   1   0  17        0.31        1.10      0.65 o 
  -3   1  17        0.01       -0.14      0.54 o 
  -2   1  17        5.25        6.09      0.96 o 
  -1   1  17        0.57        0.70      0.54 o 
   0   1  17        2.90        1.49      0.68 o 
  -2   2  17        0.43        0.96      0.62 o 
  -1   2  17        7.37        6.74      0.99 o 
  -1  -3  18        1.06        1.83      0.51 o 
   0  -3  18        0.66        0.68      0.51 o 
  -2  -2  18       19.87       22.08      1.47 o 
  -1  -2  18        0.18        0.20      0.42 o 
   0  -2  18       24.16       25.81      1.30 o 
  -2  -1  18        1.05        0.87      0.62 o 
  -1  -1  18        0.21       -0.11      0.48 o 
   0  -1  18       28.97       30.71      1.08 o 
  -2   0  18        0.37        1.24      0.68 o 
  -1   0  18        1.47        1.83      0.68 o 
   0   0  18        0.28       -0.06      0.54 o 
  -2   1  18       12.87       13.40      1.27 o 
  -1   1  18        0.16        0.00      0.54 o 
                                                 
